# Supplementary material for: ﻿The genus Plagiothecium (Plagiotheciaceae) in Europe — current state of knowledge, checklist and key to taxa
Source: PhytoKeys. 2025 Mar 4;253:67–102. doi: 10.3897/phytokeys.253.142268 (PMC11898098; doi:10.3897/phytokeys.253.142268)
Supplement: XML Treatment for Plagiothecium denticulatum var. obtusifolium [file phytokeys.253.142268-treatment2.xml]

<!DOCTYPE tp:taxon-treatment
  PUBLIC "-//TaxonX//DTD Taxonomic Treatment Publishing DTD v0 20100105//EN" "tax-treatment-NSO.dtd">
<tp:taxon-treatment xmlns:tp="http://www.plazi.org/taxpub"><tp:treatment-meta><kwd-group><label>Taxon classification</label><kwd>
                  <named-content content-type="kingdom">Plantae</named-content>
                </kwd><kwd>
                  <named-content content-type="order">Hypnales</named-content>
                </kwd><kwd>
                  <named-content content-type="family">Plagiotheciaceae</named-content>
                </kwd></kwd-group><mixed-citation publication-type="journal"><person-group><name><surname>Wolski</surname><given-names>Grzegorz J.</given-names></name></person-group><article-title>﻿The genus <italic><tp:taxon-name><tp:taxon-name-part taxon-name-part-type="genus" reg="Plagiothecium">Plagiothecium</tp:taxon-name-part></tp:taxon-name></italic> (<tp:taxon-name><tp:taxon-name-part taxon-name-part-type="family">Plagiotheciaceae</tp:taxon-name-part></tp:taxon-name>) in Europe — current state of knowledge, checklist and key to taxa</article-title><source>PhytoKeys</source><day>04</day><month>03</month><year>2025</year><volume>253</volume><fpage>67</fpage><lpage>102</lpage><pub-id pub-id-type="doi">10.3897/phytokeys.253.142268</pub-id></mixed-citation></tp:treatment-meta><tp:nomenclature><label>﻿</label><tp:taxon-name>
                <object-id xmlns:xlink="http://www.w3.org/1999/xlink" content-type="arpha" xlink:type="simple">E4DA3943-3500-541D-B0B0-4A43382C5EAB</object-id>
                <tp:taxon-name-part taxon-name-part-type="genus" reg="Plagiothecium">Plagiothecium</tp:taxon-name-part>
                <tp:taxon-name-part taxon-name-part-type="species" reg="denticulatum">denticulatum</tp:taxon-name-part>
                <tp:taxon-name-part taxon-name-part-type="infraspecific-rank">var.</tp:taxon-name-part>
                <tp:taxon-name-part taxon-name-part-type="variety" reg="obtusifolium">obtusifolium</tp:taxon-name-part>
              </tp:taxon-name><tp:taxon-authority>(Turner) Moore, Proceedings of the Royal Irish Academy 1: 424. 1873.</tp:taxon-authority><tp:nomenclature-citation-list><tp:nomenclature-citation><tp:taxon-name>
                    <tp:taxon-name-part taxon-name-part-type="genus" reg="Hypnum"/>
                    <tp:taxon-name-part taxon-name-part-type="species" reg="denticulatum"/>
                    <tp:taxon-name-part taxon-name-part-type="infraspecific-rank"/>
                    <tp:taxon-name-part taxon-name-part-type="variety" reg="obtusifolium"/>
                  </tp:taxon-name><comment>≡ <tp:taxon-name><tp:taxon-name-part taxon-name-part-type="genus" reg="Hypnum">Hypnum</tp:taxon-name-part><tp:taxon-name-part taxon-name-part-type="species" reg="denticulatum">denticulatum</tp:taxon-name-part><tp:taxon-name-part taxon-name-part-type="infraspecific-rank">var.</tp:taxon-name-part><tp:taxon-name-part taxon-name-part-type="variety" reg="obtusifolium">obtusifolium</tp:taxon-name-part></tp:taxon-name> Turner, Muscologiae Hibernicae Spicilegium 146, T. 12, f. 2. 1804 ≡ <tp:taxon-name><tp:taxon-name-part taxon-name-part-type="genus" reg="Hypnum">Hypnum</tp:taxon-name-part><tp:taxon-name-part taxon-name-part-type="species" reg="obtusifolium">obtusifolium</tp:taxon-name-part></tp:taxon-name> (Turner) Brid., Muscologiae Recentiorum Supplementum 2: 93. 1812 ≡ <tp:taxon-name><tp:taxon-name-part taxon-name-part-type="genus" reg="Stereodon">Stereodon</tp:taxon-name-part><tp:taxon-name-part taxon-name-part-type="species" reg="denticulatus">denticulatus</tp:taxon-name-part><tp:taxon-name-part taxon-name-part-type="infraspecific-rank">var.</tp:taxon-name-part><tp:taxon-name-part taxon-name-part-type="variety" reg="obtusifolius">obtusifolius</tp:taxon-name-part></tp:taxon-name> (Turner) Brid., Bryologia Universa 2: 824. 1827 ≡ <tp:taxon-name><tp:taxon-name-part taxon-name-part-type="genus" reg="Plagiothecium">Plagiothecium</tp:taxon-name-part><tp:taxon-name-part taxon-name-part-type="species" reg="obtusifolium">obtusifolium</tp:taxon-name-part></tp:taxon-name> (Turner) J.J.Amann, Mémoire de la Société Vaudoise des Sciences Naturelles 3: 61. 1928. Holotype: figure 2, tabela 12 “T. 12, f. 2”, Turner 1804: 237. Epitype (designated by <xref ref-type="bibr" rid="B37">Wolski et al. 2022d</xref>): [Ireland,] in summo montis Bulbein jugo, ab oculatissimo <italic>D. Brown</italic> lectam, benigne communicavit <italic>D. Templeton</italic>, BM 000890810! </comment></tp:nomenclature-citation><tp:nomenclature-citation><tp:taxon-name>
                    <tp:taxon-name-part taxon-name-part-type="genus" reg="Plagiothecium"/>
                    <tp:taxon-name-part taxon-name-part-type="species" reg="sandbergii"/>
                  </tp:taxon-name><comment>= <tp:taxon-name><tp:taxon-name-part taxon-name-part-type="genus" reg="Plagiothecium">Plagiothecium</tp:taxon-name-part><tp:taxon-name-part taxon-name-part-type="species" reg="sandbergii">sandbergii</tp:taxon-name-part></tp:taxon-name> Renauld &amp; Cardot, Contributions from the United States National Herbarium 3: 274. 1895. Lectotype (designated by <xref ref-type="bibr" rid="B37">Wolski et al. 2022d</xref>): U.S.A., Idaho, Kootenai County, Hope, J. H. <italic>Sandberg</italic>, <italic>D. T. Macdougal</italic>, <italic>A. A. Heller 1174</italic>, August 1892, PC 0132604! Isolectotypes: NY 507114! (available online), US 70396! (available online), FH 220148. Additional original material from <italic>locus classicus</italic> (not signed “<italic>No. 1174</italic>”), NY 507115! (available online); additional <italic>Sandberg</italic> material, potentially from <italic>locus classicus</italic> PC 0132605! and <italic>Sandberg</italic> material FH 220147. </comment></tp:nomenclature-citation><tp:nomenclature-citation><tp:taxon-name>
                    <tp:taxon-name-part taxon-name-part-type="genus" reg="Plagiothecium"/>
                    <tp:taxon-name-part taxon-name-part-type="species" reg="denticulatum"/>
                    <tp:taxon-name-part taxon-name-part-type="infraspecific-rank"/>
                    <tp:taxon-name-part taxon-name-part-type="variety" reg="auritum"/>
                  </tp:taxon-name><comment>= <tp:taxon-name><tp:taxon-name-part taxon-name-part-type="genus" reg="Plagiothecium">Plagiothecium</tp:taxon-name-part><tp:taxon-name-part taxon-name-part-type="species" reg="denticulatum">denticulatum</tp:taxon-name-part><tp:taxon-name-part taxon-name-part-type="infraspecific-rank">var.</tp:taxon-name-part><tp:taxon-name-part taxon-name-part-type="variety" reg="auritum">auritum</tp:taxon-name-part></tp:taxon-name> Kern, Jahresbericht der Schlesischen Gesellschaft für Vaterländische Cultur 91(Abt. 2b): 97. 1914. Lectotype (designated by <xref ref-type="bibr" rid="B37">Wolski et al. 2022d</xref>): [Italy,] South Tirol, Ortler, Martelltal, in Felshöhlungen oberhalb der Cevedalehütte, 2350 m, 30 July 1913, <italic>F. Kern s.n</italic>., herb. <italic>I. Thériot</italic>, PC 0132639! </comment></tp:nomenclature-citation></tp:nomenclature-citation-list></tp:nomenclature><tp:treatment-sec sec-type="description" id="SECID0EKSAE"><title>Description.</title><p>Plants small, light green, with metallic luster; stem 0.9–2.5 cm; leaves julaceous, very concave, ovate-elliptical, gently asymmetrical, 1.0–2.2 × 0.5–1.2 mm (Fig. <xref ref-type="fig" rid="F1">1B</xref>); the apex obtuse, not denticulate; laminal cells linear, 50–140 × 10–21 μm at midleaf (Fig. <xref ref-type="fig" rid="F1">1E</xref>), cell areolation quite loose; decurrencies broad, alar cells rounded.</p></tp:treatment-sec><tp:treatment-sec sec-type="distribution" id="SECID0EYSAE"><title>Distribution.</title><p>Asia (China, Islamic Republic of Iran, Japan, Nepal, Russian Federation, Turkey); Europe (Austria, Bulgaria, Czech Republic, Finland, France, Germany, Hungary, Iceland, Ireland, Italy, Kosovo, Luxembourg, Montenegro, Netherlands, Poland, Slovenia, Spain, Sweden, Switzerland, Ukraine, United Kingdom); North America (Canada, U.S.A.).</p></tp:treatment-sec><tp:treatment-sec><!--Section generated to contain objects referenced in tp:taxon-treatment.--><fig id="F1" position="float" orientation="portrait"><object-id xmlns:xlink="http://www.w3.org/1999/xlink" content-type="doi" xlink:type="simple">10.3897/phytokeys.253.142268.figure1</object-id><object-id xmlns:xlink="http://www.w3.org/1999/xlink" content-type="arpha" xlink:type="simple">009BDDE3-6278-53F4-BFB9-BD8B0F2AE5E7</object-id><label>Figure 1.</label><caption><p>Selected, most important taxonomic features of taxa from the <italic><tp:taxon-name><tp:taxon-name-part taxon-name-part-type="genus" reg="Plagiothecium">Plagiothecium</tp:taxon-name-part><tp:taxon-name-part taxon-name-part-type="species" reg="denticulatum">denticulatum</tp:taxon-name-part></tp:taxon-name></italic> complex <bold>A–C</bold> shape and dimensions of the leaves <bold>D–F</bold> shape and dimensions of cells from the middle part of the leaves <bold>A</bold>, <bold>D</bold><tp:taxon-name><tp:taxon-name-part taxon-name-part-type="genus" reg="Plagiothecium">P.</tp:taxon-name-part><tp:taxon-name-part taxon-name-part-type="species" reg="denticulatum">denticulatum</tp:taxon-name-part><tp:taxon-name-part taxon-name-part-type="infraspecific-rank">var.</tp:taxon-name-part><tp:taxon-name-part taxon-name-part-type="variety" reg="denticulatum">denticulatum</tp:taxon-name-part></tp:taxon-name> (from type of <tp:taxon-name><tp:taxon-name-part taxon-name-part-type="genus" reg="Plagiothecium">P.</tp:taxon-name-part><tp:taxon-name-part taxon-name-part-type="species" reg="denticulatum">denticulatum</tp:taxon-name-part><tp:taxon-name-part taxon-name-part-type="infraspecific-rank">var.</tp:taxon-name-part><tp:taxon-name-part taxon-name-part-type="variety" reg="bullulae">bullulae</tp:taxon-name-part></tp:taxon-name>, <italic>F. A. MacFadden</italic>, C-M-9386!) <bold>B</bold>, <bold>E</bold><tp:taxon-name><tp:taxon-name-part taxon-name-part-type="genus" reg="Plagiothecium">P.</tp:taxon-name-part><tp:taxon-name-part taxon-name-part-type="species" reg="denticulatum">denticulatum</tp:taxon-name-part><tp:taxon-name-part taxon-name-part-type="infraspecific-rank">var.</tp:taxon-name-part><tp:taxon-name-part taxon-name-part-type="variety" reg="obtusifolium">obtusifolium</tp:taxon-name-part></tp:taxon-name> (from epitype of <tp:taxon-name><tp:taxon-name-part taxon-name-part-type="genus" reg="Plagiothecium">P.</tp:taxon-name-part><tp:taxon-name-part taxon-name-part-type="species" reg="denticulatum">denticulatum</tp:taxon-name-part><tp:taxon-name-part taxon-name-part-type="infraspecific-rank">var.</tp:taxon-name-part><tp:taxon-name-part taxon-name-part-type="variety" reg="obtusifolium">obtusifolium</tp:taxon-name-part></tp:taxon-name>, <italic>D. Templeton</italic>, BM 000890810!) <bold>C</bold>, <bold>F</bold><tp:taxon-name><tp:taxon-name-part taxon-name-part-type="genus" reg="Plagiothecium">P.</tp:taxon-name-part><tp:taxon-name-part taxon-name-part-type="species" reg="denticulatum">denticulatum</tp:taxon-name-part><tp:taxon-name-part taxon-name-part-type="infraspecific-rank">var.</tp:taxon-name-part><tp:taxon-name-part taxon-name-part-type="variety" reg="undulatum">undulatum</tp:taxon-name-part></tp:taxon-name> (from samples of <italic><tp:taxon-name><tp:taxon-name-part taxon-name-part-type="genus" reg="Plagiothecium">P.</tp:taxon-name-part><tp:taxon-name-part taxon-name-part-type="species" reg="ruthei">ruthei</tp:taxon-name-part></tp:taxon-name></italic>, <italic>S. Lisowski</italic>, POZN-B 12388!).</p></caption><graphic xmlns:xlink="http://www.w3.org/1999/xlink" xlink:href="phytokeys-253-067_article-142268__-g001.jpg" position="float" orientation="portrait" xlink:type="simple" id="oo_1269410.jpg"><uri content-type="original_file" xlink:type="simple">https://binary.pensoft.net/fig/1269410</uri></graphic></fig></tp:treatment-sec><ref-list><ref id="B37"><mixed-citation xmlns:xlink="http://www.w3.org/1999/xlink" xlink:type="simple"><person-group><name name-style="western"><surname>Wolski</surname><given-names>GJ</given-names></name><name name-style="western"><surname>Bożyk</surname><given-names>D</given-names></name><name name-style="western"><surname>Proćków</surname><given-names>J</given-names></name></person-group> (<year>2022d</year>) <article-title>Revision of the original material of <tp:taxon-name><tp:taxon-name-part taxon-name-part-type="genus">Plagiothecium</tp:taxon-name-part><tp:taxon-name-part taxon-name-part-type="species">denticulatum</tp:taxon-name-part><tp:taxon-name-part taxon-name-part-type="infraspecific-rank">var.</tp:taxon-name-part><tp:taxon-name-part taxon-name-part-type="variety">obtusifolium</tp:taxon-name-part></tp:taxon-name> (Turn.) Moore and new synonyms for this taxon.</article-title><source>Plants</source><volume>11</volume>(<issue>19</issue>): <fpage>2446</fpage>. <ext-link xlink:href="10.3390/plants11192446" ext-link-type="doi" xlink:type="simple">https://doi.org/10.3390/plants11192446</ext-link></mixed-citation></ref></ref-list></tp:taxon-treatment>
