# Supplementary material for: ﻿The genus Plagiothecium (Plagiotheciaceae) in Europe — current state of knowledge, checklist and key to taxa
Source: PhytoKeys. 2025 Mar 4;253:67–102. doi: 10.3897/phytokeys.253.142268 (PMC11898098; doi:10.3897/phytokeys.253.142268)
Supplement: XML Treatment for Plagiothecium denticulatum var. undulatum [file phytokeys.253.142268-treatment3.xml]

<!DOCTYPE tp:taxon-treatment
  PUBLIC "-//TaxonX//DTD Taxonomic Treatment Publishing DTD v0 20100105//EN" "tax-treatment-NSO.dtd">
<tp:taxon-treatment xmlns:tp="http://www.plazi.org/taxpub"><tp:treatment-meta><kwd-group><label>Taxon classification</label><kwd>
                  <named-content content-type="kingdom">Plantae</named-content>
                </kwd><kwd>
                  <named-content content-type="order">Hypnales</named-content>
                </kwd><kwd>
                  <named-content content-type="family">Plagiotheciaceae</named-content>
                </kwd></kwd-group><mixed-citation publication-type="journal"><person-group><name><surname>Wolski</surname><given-names>Grzegorz J.</given-names></name></person-group><article-title>﻿The genus <italic><tp:taxon-name><tp:taxon-name-part taxon-name-part-type="genus" reg="Plagiothecium">Plagiothecium</tp:taxon-name-part></tp:taxon-name></italic> (<tp:taxon-name><tp:taxon-name-part taxon-name-part-type="family">Plagiotheciaceae</tp:taxon-name-part></tp:taxon-name>) in Europe — current state of knowledge, checklist and key to taxa</article-title><source>PhytoKeys</source><day>04</day><month>03</month><year>2025</year><volume>253</volume><fpage>67</fpage><lpage>102</lpage><pub-id pub-id-type="doi">10.3897/phytokeys.253.142268</pub-id></mixed-citation></tp:treatment-meta><tp:nomenclature><label>﻿</label><tp:taxon-name>
                <object-id xmlns:xlink="http://www.w3.org/1999/xlink" content-type="arpha" xlink:type="simple">99BC7127-3702-5DD4-8796-9AF2CB323FBE</object-id>
                <tp:taxon-name-part taxon-name-part-type="genus" reg="Plagiothecium">Plagiothecium</tp:taxon-name-part>
                <tp:taxon-name-part taxon-name-part-type="species" reg="denticulatum">denticulatum</tp:taxon-name-part>
                <tp:taxon-name-part taxon-name-part-type="infraspecific-rank">var.</tp:taxon-name-part>
                <tp:taxon-name-part taxon-name-part-type="variety" reg="undulatum">undulatum</tp:taxon-name-part>
              </tp:taxon-name><tp:taxon-authority>R.Ruthe ex Geh., Revue Bryologique 4: 42. 1877.</tp:taxon-authority><tp:nomenclature-citation-list><tp:nomenclature-citation><tp:taxon-name>
                    <tp:taxon-name-part taxon-name-part-type="genus" reg="Plagiothecium"/>
                    <tp:taxon-name-part taxon-name-part-type="species" reg="ruthei"/>
                  </tp:taxon-name><comment>≡ <tp:taxon-name><tp:taxon-name-part taxon-name-part-type="genus" reg="Plagiothecium">Plagiothecium</tp:taxon-name-part><tp:taxon-name-part taxon-name-part-type="species" reg="ruthei">ruthei</tp:taxon-name-part></tp:taxon-name> Limpr., Die Laubmosse Deutschland, Oesterreichs und der Schweiz 3: 217. 1897 ≡ <tp:taxon-name><tp:taxon-name-part taxon-name-part-type="genus" reg="Plagiothecium">Plagiothecium</tp:taxon-name-part><tp:taxon-name-part taxon-name-part-type="species" reg="denticulatum">denticulatum</tp:taxon-name-part><tp:taxon-name-part taxon-name-part-type="infraspecific-rank">var.</tp:taxon-name-part><tp:taxon-name-part taxon-name-part-type="variety" reg="majus">majus</tp:taxon-name-part><tp:taxon-name-part taxon-name-part-type="infraspecific-rank">fo.</tp:taxon-name-part><tp:taxon-name-part taxon-name-part-type="form" reg="undulatm">undulatm</tp:taxon-name-part></tp:taxon-name> (R.Ruthe <italic>ex</italic> Geh.) C.E.O.Jensen, Skandinaviens Bladmossflora 494. 1939 ≡ <tp:taxon-name><tp:taxon-name-part taxon-name-part-type="genus" reg="Plagiothecium">Plagiothecium</tp:taxon-name-part><tp:taxon-name-part taxon-name-part-type="species" reg="ruthei">ruthei</tp:taxon-name-part><tp:taxon-name-part taxon-name-part-type="infraspecific-rank">subsp.</tp:taxon-name-part><tp:taxon-name-part taxon-name-part-type="subspecies" reg="eu">eu</tp:taxon-name-part></tp:taxon-name>-<tp:taxon-name><tp:taxon-name-part taxon-name-part-type="genus" reg="Plagiothecium"/><tp:taxon-name-part taxon-name-part-type="species" reg="ruthei">ruthei</tp:taxon-name-part></tp:taxon-name>Giacomini, Istituto Botanico della R. Università R. Laboratorio Crittogamico Pavia, Atti 4: 278. 1947, nom. inval. Type: près de Barwalde, dans la Nouvelle-Marche, <italic>R. Ruthe</italic>, 1873. </comment></tp:nomenclature-citation></tp:nomenclature-citation-list></tp:nomenclature><tp:treatment-sec sec-type="description" id="SECID0EMWAE"><title>Description.</title><p>Plants medium-sized, light green, glossy; leaves complanate, transversely undulate, ovate to ovate-lanceolate, asymmetric, with one rounded and one flattened side, shrunken when dry, 2.0–2.5 × 1.0–1.2 mm (Fig. <xref ref-type="fig" rid="F1">1C</xref>); the apex acute to acuminate; margins denticulate near the apex or not; laminal cells 100–160 × 10–17 μm at the midleaf (Fig. <xref ref-type="fig" rid="F1">1F</xref>), cell areolation quite loose; decurrencies very long, consisting of 2–3 rows of rounded to rounded-rectangular and inflated cells; capsule inclined.</p></tp:treatment-sec><tp:treatment-sec sec-type="distribution" id="SECID0E1WAE"><title>Distribution.</title><p>Asia (China, Japan, Russian Federation); Europe (Austria, Belarus, Bulgaria, Czech Republic, Denmark, Estonia, Finland, France, Germany, Greece, Hungary, Ireland, Italy, Latvia, Lichtenstein, Lithuania, Luxembourg, Montenegro, Netherlands, Poland, Romania, Slovakia, Spain, Sweden, Switzerland, Ukraine, United Kingdom); North America (Canada).</p></tp:treatment-sec><tp:treatment-sec><!--Section generated to contain objects referenced in tp:taxon-treatment.--><fig id="F1" position="float" orientation="portrait"><object-id xmlns:xlink="http://www.w3.org/1999/xlink" content-type="doi" xlink:type="simple">10.3897/phytokeys.253.142268.figure1</object-id><object-id xmlns:xlink="http://www.w3.org/1999/xlink" content-type="arpha" xlink:type="simple">009BDDE3-6278-53F4-BFB9-BD8B0F2AE5E7</object-id><label>Figure 1.</label><caption><p>Selected, most important taxonomic features of taxa from the <italic><tp:taxon-name><tp:taxon-name-part taxon-name-part-type="genus" reg="Plagiothecium">Plagiothecium</tp:taxon-name-part><tp:taxon-name-part taxon-name-part-type="species" reg="denticulatum">denticulatum</tp:taxon-name-part></tp:taxon-name></italic> complex <bold>A–C</bold> shape and dimensions of the leaves <bold>D–F</bold> shape and dimensions of cells from the middle part of the leaves <bold>A</bold>, <bold>D</bold><tp:taxon-name><tp:taxon-name-part taxon-name-part-type="genus" reg="Plagiothecium">P.</tp:taxon-name-part><tp:taxon-name-part taxon-name-part-type="species" reg="denticulatum">denticulatum</tp:taxon-name-part><tp:taxon-name-part taxon-name-part-type="infraspecific-rank">var.</tp:taxon-name-part><tp:taxon-name-part taxon-name-part-type="variety" reg="denticulatum">denticulatum</tp:taxon-name-part></tp:taxon-name> (from type of <tp:taxon-name><tp:taxon-name-part taxon-name-part-type="genus" reg="Plagiothecium">P.</tp:taxon-name-part><tp:taxon-name-part taxon-name-part-type="species" reg="denticulatum">denticulatum</tp:taxon-name-part><tp:taxon-name-part taxon-name-part-type="infraspecific-rank">var.</tp:taxon-name-part><tp:taxon-name-part taxon-name-part-type="variety" reg="bullulae">bullulae</tp:taxon-name-part></tp:taxon-name>, <italic>F. A. MacFadden</italic>, C-M-9386!) <bold>B</bold>, <bold>E</bold><tp:taxon-name><tp:taxon-name-part taxon-name-part-type="genus" reg="Plagiothecium">P.</tp:taxon-name-part><tp:taxon-name-part taxon-name-part-type="species" reg="denticulatum">denticulatum</tp:taxon-name-part><tp:taxon-name-part taxon-name-part-type="infraspecific-rank">var.</tp:taxon-name-part><tp:taxon-name-part taxon-name-part-type="variety" reg="obtusifolium">obtusifolium</tp:taxon-name-part></tp:taxon-name> (from epitype of <tp:taxon-name><tp:taxon-name-part taxon-name-part-type="genus" reg="Plagiothecium">P.</tp:taxon-name-part><tp:taxon-name-part taxon-name-part-type="species" reg="denticulatum">denticulatum</tp:taxon-name-part><tp:taxon-name-part taxon-name-part-type="infraspecific-rank">var.</tp:taxon-name-part><tp:taxon-name-part taxon-name-part-type="variety" reg="obtusifolium">obtusifolium</tp:taxon-name-part></tp:taxon-name>, <italic>D. Templeton</italic>, BM 000890810!) <bold>C</bold>, <bold>F</bold><tp:taxon-name><tp:taxon-name-part taxon-name-part-type="genus" reg="Plagiothecium">P.</tp:taxon-name-part><tp:taxon-name-part taxon-name-part-type="species" reg="denticulatum">denticulatum</tp:taxon-name-part><tp:taxon-name-part taxon-name-part-type="infraspecific-rank">var.</tp:taxon-name-part><tp:taxon-name-part taxon-name-part-type="variety" reg="undulatum">undulatum</tp:taxon-name-part></tp:taxon-name> (from samples of <italic><tp:taxon-name><tp:taxon-name-part taxon-name-part-type="genus" reg="Plagiothecium">P.</tp:taxon-name-part><tp:taxon-name-part taxon-name-part-type="species" reg="ruthei">ruthei</tp:taxon-name-part></tp:taxon-name></italic>, <italic>S. Lisowski</italic>, POZN-B 12388!).</p></caption><graphic xmlns:xlink="http://www.w3.org/1999/xlink" xlink:href="phytokeys-253-067_article-142268__-g001.jpg" position="float" orientation="portrait" xlink:type="simple" id="oo_1269410.jpg"><uri content-type="original_file" xlink:type="simple">https://binary.pensoft.net/fig/1269410</uri></graphic></fig></tp:treatment-sec></tp:taxon-treatment>
