# Supplementary material for: ﻿The genus Plagiothecium (Plagiotheciaceae) in Europe — current state of knowledge, checklist and key to taxa
Source: PhytoKeys. 2025 Mar 4;253:67–102. doi: 10.3897/phytokeys.253.142268 (PMC11898098; doi:10.3897/phytokeys.253.142268)
Supplement: XML Treatment for Plagiothecium denticulatum var. pseudosylvaticum [file phytokeys.253.142268-treatment4.xml]

<!DOCTYPE tp:taxon-treatment
  PUBLIC "-//TaxonX//DTD Taxonomic Treatment Publishing DTD v0 20100105//EN" "tax-treatment-NSO.dtd">
<tp:taxon-treatment xmlns:tp="http://www.plazi.org/taxpub"><tp:treatment-meta><kwd-group><label>Taxon classification</label><kwd>
                  <named-content content-type="kingdom">Plantae</named-content>
                </kwd><kwd>
                  <named-content content-type="order">Hypnales</named-content>
                </kwd><kwd>
                  <named-content content-type="family">Plagiotheciaceae</named-content>
                </kwd></kwd-group><mixed-citation publication-type="journal"><person-group><name><surname>Wolski</surname><given-names>Grzegorz J.</given-names></name></person-group><article-title>﻿The genus <italic><tp:taxon-name><tp:taxon-name-part taxon-name-part-type="genus" reg="Plagiothecium">Plagiothecium</tp:taxon-name-part></tp:taxon-name></italic> (<tp:taxon-name><tp:taxon-name-part taxon-name-part-type="family">Plagiotheciaceae</tp:taxon-name-part></tp:taxon-name>) in Europe — current state of knowledge, checklist and key to taxa</article-title><source>PhytoKeys</source><day>04</day><month>03</month><year>2025</year><volume>253</volume><fpage>67</fpage><lpage>102</lpage><pub-id pub-id-type="doi">10.3897/phytokeys.253.142268</pub-id></mixed-citation></tp:treatment-meta><tp:nomenclature><label>﻿</label><tp:taxon-name>
                <object-id xmlns:xlink="http://www.w3.org/1999/xlink" content-type="arpha" xlink:type="simple">B3D65982-207C-52AC-B9E0-37757FB17C40</object-id>
                <tp:taxon-name-part taxon-name-part-type="genus" reg="Plagiothecium">Plagiothecium</tp:taxon-name-part>
                <tp:taxon-name-part taxon-name-part-type="species" reg="denticulatum">denticulatum</tp:taxon-name-part>
                <tp:taxon-name-part taxon-name-part-type="infraspecific-rank">var.</tp:taxon-name-part>
                <tp:taxon-name-part taxon-name-part-type="variety" reg="pseudosylvaticum">pseudosylvaticum</tp:taxon-name-part>
              </tp:taxon-name><tp:taxon-authority>(Warnst. in Schiffner) G.J.Wolski</tp:taxon-authority><tp:taxon-status xmlns:xlink="http://www.w3.org/1999/xlink" xlink:type="simple">comb. nov.</tp:taxon-status><tp:nomenclature-citation-list><tp:nomenclature-citation><tp:taxon-name>
                    <tp:taxon-name-part taxon-name-part-type="genus" reg="Plagiothecium"/>
                    <tp:taxon-name-part taxon-name-part-type="species" reg="pseudosylvaticum"/>
                  </tp:taxon-name><comment>≡ <tp:taxon-name><tp:taxon-name-part taxon-name-part-type="genus" reg="Plagiothecium">Plagiothecium</tp:taxon-name-part><tp:taxon-name-part taxon-name-part-type="species" reg="pseudosylvaticum">pseudosylvaticum</tp:taxon-name-part></tp:taxon-name> Warnst. <italic>in</italic> Schiffner, Österreische Botanische Zeitschrift 48: 428. 1898. Lectotype (designated by <xref ref-type="bibr" rid="B49">Wynns 2015</xref>): [Germany,] Brandenburg, Neuruppin, an dem Waldwege zwischen Rottstiel und dem “Stern” auf von einer schwachen Humusdecke überlagertem Sandboden, 24 July 1897, <italic>C. Warnstorf</italic>, C-M-9394! Isolectotype: PC 0132600! Syntypes: [Poland,] in einer etwas schwächeren, bei Swinemünde, <italic>R. Ruthe</italic>; [Germany,] bei Schönebeck a.d. Elbe, Aug. 1892, Fromm. Apparent topotypes: [Germany,] Neuruppin, Osterwald auf Sand, zwischen Rottstiel und dem Stern, 22 July 1900, <italic>C. Warnstorf</italic>, S-B 160601; Sand., auf Waldboden, bei Rottstiel, July 1898, <italic>C. Warnstorf</italic>, PC 0132601! </comment></tp:nomenclature-citation></tp:nomenclature-citation-list></tp:nomenclature><tp:treatment-sec sec-type="description" id="SECID0ENZAE"><title>Description.</title><p>Plants medium-sized, light green to yellow green, glossy; stems 2.0–2.5 cm; two types of leaves: symmetrical and asymmetrical, the symmetrical ones: ovate-lanceolate, concave, with two rounded sides, rounded symmetric, asymmetrical ones: ovate-lanceolate, concave, with one rounded and one flattened side, both types of leaves identical in size, 2.0–2.5 × 0.8–1.3 mm (Fig. <xref ref-type="fig" rid="F2">2A</xref>); the apex acuminate, denticulate; laminal cells 100–130 × 15–20 μm at midleaf (Fig. <xref ref-type="fig" rid="F2">2C</xref>), cell areolation loose; decurrencies long, consisting of 3–5 rows of rounded and inflated cells; capsule inclined.</p><fig id="F2" position="float" orientation="portrait"><object-id xmlns:xlink="http://www.w3.org/1999/xlink" content-type="doi" xlink:type="simple">10.3897/phytokeys.253.142268.figure2</object-id><object-id xmlns:xlink="http://www.w3.org/1999/xlink" content-type="arpha" xlink:type="simple">250E7FF9-525F-5087-9D20-171CC0CC655C</object-id><label>Figure 2.</label><caption><p>Selected, most important taxonomic features of taxa from the <italic><tp:taxon-name><tp:taxon-name-part taxon-name-part-type="genus" reg="Plagiothecium">Plagiothecium</tp:taxon-name-part><tp:taxon-name-part taxon-name-part-type="species" reg="denticulatum">denticulatum</tp:taxon-name-part></tp:taxon-name></italic> complex <bold>A, B</bold> shape and dimensions of the leaves <bold>C, D</bold> shape and dimensions of cells from the middle part of the leaves <bold>A</bold>, <bold>C</bold><tp:taxon-name><tp:taxon-name-part taxon-name-part-type="genus" reg="Plagiothecium">P.</tp:taxon-name-part><tp:taxon-name-part taxon-name-part-type="species" reg="denticulatum">denticulatum</tp:taxon-name-part><tp:taxon-name-part taxon-name-part-type="infraspecific-rank">var.</tp:taxon-name-part><tp:taxon-name-part taxon-name-part-type="variety" reg="pseudosylvaticum">pseudosylvaticum</tp:taxon-name-part></tp:taxon-name> (from lectotype of <italic><tp:taxon-name><tp:taxon-name-part taxon-name-part-type="genus" reg="Plagiothecium">P.</tp:taxon-name-part><tp:taxon-name-part taxon-name-part-type="species" reg="pseudosylvaticum">pseudosylvaticum</tp:taxon-name-part></tp:taxon-name></italic>, <italic>C. Warnstorf</italic>, C-M-9394!) <bold>B</bold>, <bold>D</bold><tp:taxon-name><tp:taxon-name-part taxon-name-part-type="genus" reg="Plagiothecium">P.</tp:taxon-name-part><tp:taxon-name-part taxon-name-part-type="species" reg="denticulatum">denticulatum</tp:taxon-name-part><tp:taxon-name-part taxon-name-part-type="infraspecific-rank">var.</tp:taxon-name-part><tp:taxon-name-part taxon-name-part-type="variety" reg="pungens">pungens</tp:taxon-name-part></tp:taxon-name> (from lectotype of <tp:taxon-name><tp:taxon-name-part taxon-name-part-type="genus" reg="Plagiothecium">P.</tp:taxon-name-part><tp:taxon-name-part taxon-name-part-type="species" reg="silvaticum">silvaticum</tp:taxon-name-part><tp:taxon-name-part taxon-name-part-type="infraspecific-rank">fo.</tp:taxon-name-part><tp:taxon-name-part taxon-name-part-type="form" reg="pungens">pungens</tp:taxon-name-part></tp:taxon-name>, <italic>W. Mönkemeyer</italic>, C-M-9396!).</p></caption><graphic xmlns:xlink="http://www.w3.org/1999/xlink" xlink:href="phytokeys-253-067_article-142268__-g002.jpg" position="float" orientation="portrait" xlink:type="simple" id="oo_1269411.jpg"><uri content-type="original_file" xlink:type="simple">https://binary.pensoft.net/fig/1269411</uri></graphic></fig></tp:treatment-sec><tp:treatment-sec sec-type="distribution" id="SECID0EB4AE"><title>Distribution.</title><p>Europe (Czech Republic, Germany, Poland), but the range of this taxon still requires research.</p></tp:treatment-sec><ref-list><ref id="B49"><mixed-citation xmlns:xlink="http://www.w3.org/1999/xlink" xlink:type="simple"><person-group><name name-style="western"><surname>Wynns</surname><given-names>JT</given-names></name></person-group> (<year>2015</year>) Molecular phylogeny and systematic revision of the pleurocarpous moss genus <italic><tp:taxon-name><tp:taxon-name-part taxon-name-part-type="genus">Plagiothecium.</tp:taxon-name-part></tp:taxon-name></italic> PhD Thesis, University of Copenhagen, Denmark.</mixed-citation></ref></ref-list></tp:taxon-treatment>
