# Supplementary material for: ﻿The genus Plagiothecium (Plagiotheciaceae) in Europe — current state of knowledge, checklist and key to taxa
Source: PhytoKeys. 2025 Mar 4;253:67–102. doi: 10.3897/phytokeys.253.142268 (PMC11898098; doi:10.3897/phytokeys.253.142268)
Supplement: XML Treatment for Plagiothecium denticulatum var. pungens [file phytokeys.253.142268-treatment5.xml]

<!DOCTYPE tp:taxon-treatment
  PUBLIC "-//TaxonX//DTD Taxonomic Treatment Publishing DTD v0 20100105//EN" "tax-treatment-NSO.dtd">
<tp:taxon-treatment xmlns:tp="http://www.plazi.org/taxpub"><tp:treatment-meta><kwd-group><label>Taxon classification</label><kwd>
                  <named-content content-type="kingdom">Plantae</named-content>
                </kwd><kwd>
                  <named-content content-type="order">Hypnales</named-content>
                </kwd><kwd>
                  <named-content content-type="family">Plagiotheciaceae</named-content>
                </kwd></kwd-group><mixed-citation publication-type="journal"><person-group><name><surname>Wolski</surname><given-names>Grzegorz J.</given-names></name></person-group><article-title>﻿The genus <italic><tp:taxon-name><tp:taxon-name-part taxon-name-part-type="genus" reg="Plagiothecium">Plagiothecium</tp:taxon-name-part></tp:taxon-name></italic> (<tp:taxon-name><tp:taxon-name-part taxon-name-part-type="family">Plagiotheciaceae</tp:taxon-name-part></tp:taxon-name>) in Europe — current state of knowledge, checklist and key to taxa</article-title><source>PhytoKeys</source><day>04</day><month>03</month><year>2025</year><volume>253</volume><fpage>67</fpage><lpage>102</lpage><pub-id pub-id-type="doi">10.3897/phytokeys.253.142268</pub-id></mixed-citation></tp:treatment-meta><tp:nomenclature><label>﻿</label><tp:taxon-name>
                <object-id xmlns:xlink="http://www.w3.org/1999/xlink" content-type="arpha" xlink:type="simple">433CF07B-5A97-54CE-904D-262B77E626C7</object-id>
                <tp:taxon-name-part taxon-name-part-type="genus" reg="Plagiothecium">Plagiothecium</tp:taxon-name-part>
                <tp:taxon-name-part taxon-name-part-type="species" reg="denticulatum">denticulatum</tp:taxon-name-part>
                <tp:taxon-name-part taxon-name-part-type="infraspecific-rank">var.</tp:taxon-name-part>
                <tp:taxon-name-part taxon-name-part-type="variety" reg="pungens">pungens</tp:taxon-name-part>
              </tp:taxon-name><tp:taxon-authority>(Mönk.) G.J.Wolski</tp:taxon-authority><tp:taxon-status xmlns:xlink="http://www.w3.org/1999/xlink" xlink:type="simple">comb. nov.</tp:taxon-status><tp:nomenclature-citation-list><tp:nomenclature-citation><tp:taxon-name>
                    <tp:taxon-name-part taxon-name-part-type="genus" reg="Plagiothecium"/>
                    <tp:taxon-name-part taxon-name-part-type="species" reg="sylvaticum"/>
                    <tp:taxon-name-part taxon-name-part-type="infraspecific-rank"/>
                    <tp:taxon-name-part taxon-name-part-type="form" reg="pungens"/>
                  </tp:taxon-name><comment>≡ <tp:taxon-name><tp:taxon-name-part taxon-name-part-type="genus" reg="Plagiothecium">Plagiothecium</tp:taxon-name-part><tp:taxon-name-part taxon-name-part-type="species" reg="sylvaticum">sylvaticum</tp:taxon-name-part><tp:taxon-name-part taxon-name-part-type="infraspecific-rank">fo.</tp:taxon-name-part><tp:taxon-name-part taxon-name-part-type="form" reg="pungens">pungens</tp:taxon-name-part></tp:taxon-name> Mönk., Die Laubmoose Europas 865. 1927 ≡ <tp:taxon-name><tp:taxon-name-part taxon-name-part-type="genus" reg="Plagiothecium">Plagiothecium</tp:taxon-name-part><tp:taxon-name-part taxon-name-part-type="species" reg="denticulatum">denticulatum</tp:taxon-name-part><tp:taxon-name-part taxon-name-part-type="infraspecific-rank">fo.</tp:taxon-name-part><tp:taxon-name-part taxon-name-part-type="form" reg="pungens">pungens</tp:taxon-name-part></tp:taxon-name> (Mönk.) C.E.O.Jensen, Skandinaviens Bladmossflora 494. 1939. Lectotype (designated here): [Denmark,] Bornholm, an feuchten im Echotale bei Almindingen, sub <italic><tp:taxon-name><tp:taxon-name-part taxon-name-part-type="genus" reg="Plagiothecium">Plagiothecium</tp:taxon-name-part></tp:taxon-name> Roeseanum</italic> var. <italic><tp:taxon-name><tp:taxon-name-part taxon-name-part-type="genus" reg="Plagiothecium"/><tp:taxon-name-part taxon-name-part-type="variety" reg="orthocladon">orthocladon</tp:taxon-name-part></tp:taxon-name></italic> fo. <italic><tp:taxon-name><tp:taxon-name-part taxon-name-part-type="genus" reg="Plagiothecium"/><tp:taxon-name-part taxon-name-part-type="variety" reg="orthocladon"/><tp:taxon-name-part taxon-name-part-type="form" reg="pungens">pungens</tp:taxon-name-part></tp:taxon-name></italic>, July 1910, <italic>W. Mönkemeyer</italic>, C-M-9396! Isolectotypes: [Denmark,] Bornholm, an feuchten im Echotale bei Almindingen, sub. <tp:taxon-name><tp:taxon-name-part taxon-name-part-type="genus" reg="Plagiothecium">Plagiothecium</tp:taxon-name-part><tp:taxon-name-part taxon-name-part-type="species" reg="silvatiucm">silvatiucm</tp:taxon-name-part><tp:taxon-name-part taxon-name-part-type="infraspecific-rank">fo.</tp:taxon-name-part><tp:taxon-name-part taxon-name-part-type="form" reg="pungens">pungens</tp:taxon-name-part></tp:taxon-name>, July 1910, <italic>W. Mönkemeyer</italic>, HBG-021135! </comment></tp:nomenclature-citation></tp:nomenclature-citation-list></tp:nomenclature><tp:treatment-sec sec-type="description" id="SECID0EGBAG"><title>Description.</title><p>Plants medium-sized, yellow green to dark green; stems 1.0–2.0 cm, julaceous-foliate; leaves imbricate, concave, ovate, symmetrical, with two rounded sides, rounded symmetric, 2.0–2.5 × 1.0–1.2 mm (Fig. <xref ref-type="fig" rid="F2">2C</xref>); the apex acute to acuminate; margins denticulate near the apex; laminal cells 110–160 × 15–20 μm at midleaf (Fig. <xref ref-type="fig" rid="F2">2D</xref>), cell areolation loose; decurrencies well developed, consisting of 4–5 rows of spherical, inflated cells; capsules unknown for now.</p></tp:treatment-sec><tp:treatment-sec sec-type="distribution" id="SECID0EUBAG"><title>Distribution.</title><p>Europe (Denmark), but the range of this taxon still requires research.</p></tp:treatment-sec><tp:treatment-sec><!--Section generated to contain objects referenced in tp:taxon-treatment.--><fig id="F2" position="float" orientation="portrait"><object-id xmlns:xlink="http://www.w3.org/1999/xlink" content-type="doi" xlink:type="simple">10.3897/phytokeys.253.142268.figure2</object-id><object-id xmlns:xlink="http://www.w3.org/1999/xlink" content-type="arpha" xlink:type="simple">250E7FF9-525F-5087-9D20-171CC0CC655C</object-id><label>Figure 2.</label><caption><p>Selected, most important taxonomic features of taxa from the <italic><tp:taxon-name><tp:taxon-name-part taxon-name-part-type="genus" reg="Plagiothecium">Plagiothecium</tp:taxon-name-part><tp:taxon-name-part taxon-name-part-type="species" reg="denticulatum">denticulatum</tp:taxon-name-part></tp:taxon-name></italic> complex <bold>A, B</bold> shape and dimensions of the leaves <bold>C, D</bold> shape and dimensions of cells from the middle part of the leaves <bold>A</bold>, <bold>C</bold><tp:taxon-name><tp:taxon-name-part taxon-name-part-type="genus" reg="Plagiothecium">P.</tp:taxon-name-part><tp:taxon-name-part taxon-name-part-type="species" reg="denticulatum">denticulatum</tp:taxon-name-part><tp:taxon-name-part taxon-name-part-type="infraspecific-rank">var.</tp:taxon-name-part><tp:taxon-name-part taxon-name-part-type="variety" reg="pseudosylvaticum">pseudosylvaticum</tp:taxon-name-part></tp:taxon-name> (from lectotype of <italic><tp:taxon-name><tp:taxon-name-part taxon-name-part-type="genus" reg="Plagiothecium">P.</tp:taxon-name-part><tp:taxon-name-part taxon-name-part-type="species" reg="pseudosylvaticum">pseudosylvaticum</tp:taxon-name-part></tp:taxon-name></italic>, <italic>C. Warnstorf</italic>, C-M-9394!) <bold>B</bold>, <bold>D</bold><tp:taxon-name><tp:taxon-name-part taxon-name-part-type="genus" reg="Plagiothecium">P.</tp:taxon-name-part><tp:taxon-name-part taxon-name-part-type="species" reg="denticulatum">denticulatum</tp:taxon-name-part><tp:taxon-name-part taxon-name-part-type="infraspecific-rank">var.</tp:taxon-name-part><tp:taxon-name-part taxon-name-part-type="variety" reg="pungens">pungens</tp:taxon-name-part></tp:taxon-name> (from lectotype of <tp:taxon-name><tp:taxon-name-part taxon-name-part-type="genus" reg="Plagiothecium">P.</tp:taxon-name-part><tp:taxon-name-part taxon-name-part-type="species" reg="silvaticum">silvaticum</tp:taxon-name-part><tp:taxon-name-part taxon-name-part-type="infraspecific-rank">fo.</tp:taxon-name-part><tp:taxon-name-part taxon-name-part-type="form" reg="pungens">pungens</tp:taxon-name-part></tp:taxon-name>, <italic>W. Mönkemeyer</italic>, C-M-9396!).</p></caption><graphic xmlns:xlink="http://www.w3.org/1999/xlink" xlink:href="phytokeys-253-067_article-142268__-g002.jpg" position="float" orientation="portrait" xlink:type="simple" id="oo_1269411.jpg"><uri content-type="original_file" xlink:type="simple">https://binary.pensoft.net/fig/1269411</uri></graphic></fig></tp:treatment-sec></tp:taxon-treatment>
