# Supplementary material for: ﻿The genus Plagiothecium (Plagiotheciaceae) in Europe — current state of knowledge, checklist and key to taxa
Source: PhytoKeys. 2025 Mar 4;253:67–102. doi: 10.3897/phytokeys.253.142268 (PMC11898098; doi:10.3897/phytokeys.253.142268)
Supplement: XML Treatment for Plagiothecium sylvaticum var. sylvaticum [file phytokeys.253.142268-treatment6.xml]

<!DOCTYPE tp:taxon-treatment
  PUBLIC "-//TaxonX//DTD Taxonomic Treatment Publishing DTD v0 20100105//EN" "tax-treatment-NSO.dtd">
<tp:taxon-treatment xmlns:tp="http://www.plazi.org/taxpub"><tp:treatment-meta><kwd-group><label>Taxon classification</label><kwd>
                  <named-content content-type="kingdom">Plantae</named-content>
                </kwd><kwd>
                  <named-content content-type="order">Hypnales</named-content>
                </kwd><kwd>
                  <named-content content-type="family">Plagiotheciaceae</named-content>
                </kwd></kwd-group><mixed-citation publication-type="journal"><person-group><name><surname>Wolski</surname><given-names>Grzegorz J.</given-names></name></person-group><article-title>﻿The genus <italic><tp:taxon-name><tp:taxon-name-part taxon-name-part-type="genus" reg="Plagiothecium">Plagiothecium</tp:taxon-name-part></tp:taxon-name></italic> (<tp:taxon-name><tp:taxon-name-part taxon-name-part-type="family">Plagiotheciaceae</tp:taxon-name-part></tp:taxon-name>) in Europe — current state of knowledge, checklist and key to taxa</article-title><source>PhytoKeys</source><day>04</day><month>03</month><year>2025</year><volume>253</volume><fpage>67</fpage><lpage>102</lpage><pub-id pub-id-type="doi">10.3897/phytokeys.253.142268</pub-id></mixed-citation></tp:treatment-meta><tp:nomenclature><label>﻿</label><tp:taxon-name>
                <object-id xmlns:xlink="http://www.w3.org/1999/xlink" content-type="arpha" xlink:type="simple">EEEE552C-0022-5A98-944E-A1D92C649926</object-id>
                <tp:taxon-name-part taxon-name-part-type="genus" reg="Plagiothecium">Plagiothecium</tp:taxon-name-part>
                <tp:taxon-name-part taxon-name-part-type="species" reg="sylvaticum">sylvaticum</tp:taxon-name-part>
                <tp:taxon-name-part taxon-name-part-type="infraspecific-rank">var.</tp:taxon-name-part>
                <tp:taxon-name-part taxon-name-part-type="variety" reg="sylvaticum">sylvaticum</tp:taxon-name-part>
              </tp:taxon-name><tp:taxon-authority>(Brid.) Schimp., Bryologia Europea 5: 192, 503. 1851.</tp:taxon-authority><tp:nomenclature-citation-list><tp:nomenclature-citation><tp:taxon-name>
                    <tp:taxon-name-part taxon-name-part-type="genus" reg="Hypnum"/>
                    <tp:taxon-name-part taxon-name-part-type="species" reg="sylvaticum"/>
                  </tp:taxon-name><comment>≡ <tp:taxon-name><tp:taxon-name-part taxon-name-part-type="genus" reg="Hypnum">Hypnum</tp:taxon-name-part><tp:taxon-name-part taxon-name-part-type="species" reg="sylvaticum">sylvaticum</tp:taxon-name-part></tp:taxon-name> Brid., Muscologiae Recentiorum 2(2): 53, 1 f. 5. 1801 ≡ <tp:taxon-name><tp:taxon-name-part taxon-name-part-type="genus" reg="Hypnum">Hypnum</tp:taxon-name-part><tp:taxon-name-part taxon-name-part-type="species" reg="denticulatum">denticulatum</tp:taxon-name-part><tp:taxon-name-part taxon-name-part-type="infraspecific-rank">var.</tp:taxon-name-part><tp:taxon-name-part taxon-name-part-type="variety" reg="sylvaticum">sylvaticum</tp:taxon-name-part></tp:taxon-name> (Brid.) Turner, Muscologiae Hibernicae Spicilegium 146. 1804 ≡ <tp:taxon-name><tp:taxon-name-part taxon-name-part-type="genus" reg="Stereodon">Stereodon</tp:taxon-name-part><tp:taxon-name-part taxon-name-part-type="species" reg="sylvaticus">sylvaticus</tp:taxon-name-part></tp:taxon-name> (Brid.) Brid., Bryologia Universa 2: 825, 1827 ≡ <tp:taxon-name><tp:taxon-name-part taxon-name-part-type="genus" reg="Hypnum">Hypnum</tp:taxon-name-part><tp:taxon-name-part taxon-name-part-type="species" reg="denticulatum">denticulatum</tp:taxon-name-part><tp:taxon-name-part taxon-name-part-type="infraspecific-rank">subsp.</tp:taxon-name-part><tp:taxon-name-part taxon-name-part-type="subspecies" reg="sylvaticum">sylvaticum</tp:taxon-name-part></tp:taxon-name> (Brid.) Boulay, Muscinées de la France, Mousses 85. 1884 ≡ <tp:taxon-name><tp:taxon-name-part taxon-name-part-type="genus" reg="Plagiothecium">Plagiothecium</tp:taxon-name-part><tp:taxon-name-part taxon-name-part-type="species" reg="denticulatum">denticulatum</tp:taxon-name-part><tp:taxon-name-part taxon-name-part-type="infraspecific-rank">subsp.</tp:taxon-name-part><tp:taxon-name-part taxon-name-part-type="subspecies" reg="sylvaticum">sylvaticum</tp:taxon-name-part></tp:taxon-name> (Brid.) Dixon, Student’s Handbook of British Mosses 437. 1896. Lectotype (the clump at the top of the sheet, selected by <xref ref-type="bibr" rid="B16">Iwatsuki 1970</xref>): [Germany,] saltus Thuringicus in paluda, <italic>ex</italic> herb. Brid., B 31091501! </comment></tp:nomenclature-citation><tp:nomenclature-citation><tp:taxon-name>
                    <tp:taxon-name-part taxon-name-part-type="genus" reg="Plagiothecium"/>
                    <tp:taxon-name-part taxon-name-part-type="species" reg="sylvaticum"/>
                  </tp:taxon-name><comment>= <tp:taxon-name><tp:taxon-name-part taxon-name-part-type="genus" reg="Plagiothecium">Plagiothecium</tp:taxon-name-part><tp:taxon-name-part taxon-name-part-type="species" reg="sylvaticum">sylvaticum</tp:taxon-name-part><tp:taxon-name-part taxon-name-part-type="infraspecific-rank">var.</tp:taxon-name-part><tp:taxon-name-part taxon-name-part-type="variety" reg="flavescens">flavescens</tp:taxon-name-part></tp:taxon-name> Warnst., Allegmeine Botanische Zeitschrift für Systematik, Floristik, Pflanzengeographie 5(1): 34. 1899. Lectotype (designated here): [Germany,] am Gaisriegl Dreitannenriegel, Bayr Wald, in Quellsümpfen, 1887, <italic>M. Lickleder</italic>, PC 0132583! syn. nov. </comment></tp:nomenclature-citation><tp:nomenclature-citation><tp:taxon-name>
                    <tp:taxon-name-part taxon-name-part-type="genus" reg="Plagiothecium"/>
                    <tp:taxon-name-part taxon-name-part-type="species" reg="platyphyllum"/>
                  </tp:taxon-name><comment>= <tp:taxon-name><tp:taxon-name-part taxon-name-part-type="genus" reg="Plagiothecium">Plagiothecium</tp:taxon-name-part><tp:taxon-name-part taxon-name-part-type="species" reg="platyphyllum">platyphyllum</tp:taxon-name-part></tp:taxon-name> Mönk., Die Laubmoose Europas 866, 207b. 1927 ≡ <tp:taxon-name><tp:taxon-name-part taxon-name-part-type="genus" reg="Plagiothecium">Plagiothecium</tp:taxon-name-part><tp:taxon-name-part taxon-name-part-type="species" reg="sylvaticum">sylvaticum</tp:taxon-name-part><tp:taxon-name-part taxon-name-part-type="infraspecific-rank">var.</tp:taxon-name-part><tp:taxon-name-part taxon-name-part-type="variety" reg="platyphyllum">platyphyllum</tp:taxon-name-part></tp:taxon-name> (Mönk.) F.Koppe, Abhandlungen und Berichte der Naturwissenschaftlichen Abteilung der Grenzmärkischen Gesellschaft zur Erforschung und Pflege der Heimat, Schneidemühl 1931 ≡ <tp:taxon-name><tp:taxon-name-part taxon-name-part-type="genus" reg="Plagiothecium">P.</tp:taxon-name-part><tp:taxon-name-part taxon-name-part-type="species" reg="neglectum">neglectum</tp:taxon-name-part><tp:taxon-name-part taxon-name-part-type="infraspecific-rank">subsp.</tp:taxon-name-part><tp:taxon-name-part taxon-name-part-type="subspecies" reg="platyphyllum">platyphyllum</tp:taxon-name-part></tp:taxon-name> (Mönk.) Szafran, Flora Polska Mchy (Musci) 2: 288, 1961, <italic>comb</italic>. <italic>inval</italic>. Type: Germany, bei Gersfeld in der Rohn 1906, ferner mir aus Thüringen unddem sächsischen Vogtlande unter anderer Bezeichnung bekannt geworden; The Czech Republic, ferner 1911 im Böhmerwalde bei Eisenstein gesammelt. Lectotype (designated by <xref ref-type="bibr" rid="B39">Wolski et al. 2024</xref>): Germany, Thüringien, Finsteres Loch, 26 June 1916, <italic>R. Schmidt</italic>, HBG! </comment></tp:nomenclature-citation><tp:nomenclature-citation><tp:taxon-name>
                    <tp:taxon-name-part taxon-name-part-type="genus" reg="Plagiothecium"/>
                    <tp:taxon-name-part taxon-name-part-type="species" reg="ruthei"/>
                  </tp:taxon-name><comment>= <tp:taxon-name><tp:taxon-name-part taxon-name-part-type="genus" reg="Plagiothecium">Plagiothecium</tp:taxon-name-part><tp:taxon-name-part taxon-name-part-type="species" reg="ruthei">ruthei</tp:taxon-name-part><tp:taxon-name-part taxon-name-part-type="infraspecific-rank">fo.</tp:taxon-name-part><tp:taxon-name-part taxon-name-part-type="form" reg="submersum">submersum</tp:taxon-name-part></tp:taxon-name> Bizot, in sched. Basis: France, Vosges, Hohneck, immergé dans le lac du Frankenthal, <italic>M. Bizot 2910</italic>, PC 0132598! </comment></tp:nomenclature-citation><tp:nomenclature-citation><tp:taxon-name>
                    <tp:taxon-name-part taxon-name-part-type="genus" reg="Plagiothecium"/>
                    <tp:taxon-name-part taxon-name-part-type="species" reg="ruthei"/>
                  </tp:taxon-name><comment>= <tp:taxon-name><tp:taxon-name-part taxon-name-part-type="genus" reg="Plagiothecium">Plagiothecium</tp:taxon-name-part><tp:taxon-name-part taxon-name-part-type="species" reg="ruthei">ruthei</tp:taxon-name-part><tp:taxon-name-part taxon-name-part-type="infraspecific-rank">var.</tp:taxon-name-part><tp:taxon-name-part taxon-name-part-type="variety" reg="rivulare">rivulare</tp:taxon-name-part></tp:taxon-name> Mayl. in sched. Basis: Switzerland, Uri, entre Göschenen et Andermatt, Sep., 1903, <italic>Thériot</italic>, <italic>J. J. Amann</italic>, PC 0132602! syn. nov. </comment></tp:nomenclature-citation></tp:nomenclature-citation-list></tp:nomenclature><tp:treatment-sec sec-type="description" id="SECID0EYKAG"><title>Description.</title><p>Plants medium-sized to large, light green, dull, without metallic luster; leaves complanate, more or less flat, ovate, not imbricate and not julaceous, symmetrical, 2.0–3.0 × 1.0–1.6 mm (Fig. <xref ref-type="fig" rid="F3">3A</xref>); the apex acute and denticulate, often eroded; laminal cells 75–160 × 12.5–20 μm at midleaf (Fig. <xref ref-type="fig" rid="F3">3D</xref>), cell areolation loose; decurrencies long, consisting of 3–4 rows of rounded and inflated cells; capsule inclined.</p><fig id="F3" position="float" orientation="portrait"><object-id xmlns:xlink="http://www.w3.org/1999/xlink" content-type="doi" xlink:type="simple">10.3897/phytokeys.253.142268.figure3</object-id><object-id xmlns:xlink="http://www.w3.org/1999/xlink" content-type="arpha" xlink:type="simple">65111A85-3E1E-53BB-8C63-E0C9AD4FEB07</object-id><label>Figure 3.</label><caption><p>Selected, most important taxonomic features of taxa from the <italic><tp:taxon-name><tp:taxon-name-part taxon-name-part-type="genus" reg="Plagiothecium">Plagiothecium</tp:taxon-name-part><tp:taxon-name-part taxon-name-part-type="species" reg="sylvaticum">sylvaticum</tp:taxon-name-part></tp:taxon-name></italic> complex <bold>A, B</bold> shape and dimensions of the leaves <bold>C</bold> eroded leaves apex <bold>D</bold> apex and dimensions of cells from the middle part of the leaves <bold>E</bold> rhizoids on the dorsal side of the leaf <bold>A</bold>, <bold>D</bold><tp:taxon-name><tp:taxon-name-part taxon-name-part-type="genus" reg="Plagiothecium">P.</tp:taxon-name-part><tp:taxon-name-part taxon-name-part-type="species" reg="sylvaticum">sylvaticum</tp:taxon-name-part><tp:taxon-name-part taxon-name-part-type="infraspecific-rank">var.</tp:taxon-name-part><tp:taxon-name-part taxon-name-part-type="variety" reg="sylvaticum">sylvaticum</tp:taxon-name-part></tp:taxon-name> (from lectotype of <italic><tp:taxon-name><tp:taxon-name-part taxon-name-part-type="genus" reg="Hypnum">H.</tp:taxon-name-part><tp:taxon-name-part taxon-name-part-type="species" reg="sylvaticum">sylvaticum</tp:taxon-name-part></tp:taxon-name></italic>, <italic>S. É</italic>. <italic>Bridel</italic>, B 31091501!, based on <xref ref-type="bibr" rid="B39">Wolski et al. 2024</xref>, changed) <bold>B</bold>, <bold>C</bold>, <bold>E</bold><tp:taxon-name><tp:taxon-name-part taxon-name-part-type="genus" reg="Plagiothecium">P.</tp:taxon-name-part><tp:taxon-name-part taxon-name-part-type="species" reg="sylvaticum">sylvaticum</tp:taxon-name-part><tp:taxon-name-part taxon-name-part-type="infraspecific-rank">var.</tp:taxon-name-part><tp:taxon-name-part taxon-name-part-type="variety" reg="immersum">immersum</tp:taxon-name-part></tp:taxon-name> (from lectotype of <tp:taxon-name><tp:taxon-name-part taxon-name-part-type="genus" reg="Plagiothecium">P.</tp:taxon-name-part><tp:taxon-name-part taxon-name-part-type="species" reg="platyphyllum">platyphyllum</tp:taxon-name-part><tp:taxon-name-part taxon-name-part-type="infraspecific-rank">fo.</tp:taxon-name-part><tp:taxon-name-part taxon-name-part-type="form" reg="immersa">immersa</tp:taxon-name-part></tp:taxon-name>, <italic>Lorrens</italic>, HBG-021127!).</p></caption><graphic xmlns:xlink="http://www.w3.org/1999/xlink" xlink:href="phytokeys-253-067_article-142268__-g003.jpg" position="float" orientation="portrait" xlink:type="simple" id="oo_1269412.jpg"><uri content-type="original_file" xlink:type="simple">https://binary.pensoft.net/fig/1269412</uri></graphic></fig></tp:treatment-sec><tp:treatment-sec sec-type="distribution" id="SECID0ECPAG"><title>Distribution.</title><p>Asia (China, Democratic People’s Republic of Korea, Georgia, Islamic Republic of Iran, Japan, Republic of Korea, Russian Federation, Turkey); Europe (Andorra, Austria, Bulgaria, Croatia, Czech Republic, Denmark, Finland, France, Germany, Greece, Hungary, Ireland, Italy, Kosovo, Lithuania, Luxembourg, Montenegro, North Macedonia, Norway, Poland, Portugal, Romania, Serbia, Slovakia, Slovenia, Spain, Sweden, Switzerland, Ukraine, United Kingdom); North America (Canada, U.S.A.).</p></tp:treatment-sec><ref-list><ref id="B16"><mixed-citation xmlns:xlink="http://www.w3.org/1999/xlink" xlink:type="simple"><person-group><name name-style="western"><surname>Iwatsuki</surname><given-names>Z</given-names></name></person-group> (<year>1970</year>) <article-title>A revision of <italic><tp:taxon-name><tp:taxon-name-part taxon-name-part-type="genus">Plagiothecium</tp:taxon-name-part></tp:taxon-name></italic> and its related genera from Japan and her adjacent areas.</article-title><source>The Journal of the Hattori Botanical Laboratory</source><volume>33</volume>: <fpage>331</fpage>–<lpage>380</lpage>.</mixed-citation></ref><ref id="B39"><mixed-citation xmlns:xlink="http://www.w3.org/1999/xlink" xlink:type="simple"><person-group><name name-style="western"><surname>Wolski</surname><given-names>GJ</given-names></name><name name-style="western"><surname>Latoszewski</surname><given-names>M</given-names></name><name name-style="western"><surname>Buck</surname><given-names>WR</given-names></name></person-group> (<year>2024</year>) <article-title>Why <italic><tp:taxon-name><tp:taxon-name-part taxon-name-part-type="genus">Plagiothecium</tp:taxon-name-part><tp:taxon-name-part taxon-name-part-type="species">sylvaticum</tp:taxon-name-part></tp:taxon-name></italic> (Brid.) Schimp. (<italic><tp:taxon-name><tp:taxon-name-part taxon-name-part-type="genus">Plagiothecium</tp:taxon-name-part></tp:taxon-name></italic>, <tp:taxon-name><tp:taxon-name-part taxon-name-part-type="family">Plagiotheciaceae</tp:taxon-name-part></tp:taxon-name>) has priority over <italic><tp:taxon-name><tp:taxon-name-part taxon-name-part-type="genus">P.</tp:taxon-name-part><tp:taxon-name-part taxon-name-part-type="species">platyphyllum</tp:taxon-name-part></tp:taxon-name></italic> Mönk.</article-title><source>? PhytoKeys</source><volume>241</volume>: <fpage>103</fpage>–<lpage>120</lpage>. <ext-link xlink:href="10.3897/phytokeys.241.118858" ext-link-type="doi" xlink:type="simple">https://doi.org/10.3897/phytokeys.241.118858</ext-link></mixed-citation></ref></ref-list></tp:taxon-treatment>
