# Supplementary material for: ﻿The genus Plagiothecium (Plagiotheciaceae) in Europe — current state of knowledge, checklist and key to taxa
Source: PhytoKeys. 2025 Mar 4;253:67–102. doi: 10.3897/phytokeys.253.142268 (PMC11898098; doi:10.3897/phytokeys.253.142268)
Supplement: XML Treatment for Plagiothecium sylvaticum var. immersum [file phytokeys.253.142268-treatment7.xml]

<!DOCTYPE tp:taxon-treatment
  PUBLIC "-//TaxonX//DTD Taxonomic Treatment Publishing DTD v0 20100105//EN" "tax-treatment-NSO.dtd">
<tp:taxon-treatment xmlns:tp="http://www.plazi.org/taxpub"><tp:treatment-meta><kwd-group><label>Taxon classification</label><kwd>
                  <named-content content-type="kingdom">Plantae</named-content>
                </kwd><kwd>
                  <named-content content-type="order">Hypnales</named-content>
                </kwd><kwd>
                  <named-content content-type="family">Plagiotheciaceae</named-content>
                </kwd></kwd-group><mixed-citation publication-type="journal"><person-group><name><surname>Wolski</surname><given-names>Grzegorz J.</given-names></name></person-group><article-title>﻿The genus <italic><tp:taxon-name><tp:taxon-name-part taxon-name-part-type="genus" reg="Plagiothecium">Plagiothecium</tp:taxon-name-part></tp:taxon-name></italic> (<tp:taxon-name><tp:taxon-name-part taxon-name-part-type="family">Plagiotheciaceae</tp:taxon-name-part></tp:taxon-name>) in Europe — current state of knowledge, checklist and key to taxa</article-title><source>PhytoKeys</source><day>04</day><month>03</month><year>2025</year><volume>253</volume><fpage>67</fpage><lpage>102</lpage><pub-id pub-id-type="doi">10.3897/phytokeys.253.142268</pub-id></mixed-citation></tp:treatment-meta><tp:nomenclature><label>﻿</label><tp:taxon-name>
                <object-id xmlns:xlink="http://www.w3.org/1999/xlink" content-type="arpha" xlink:type="simple">84EF5811-4201-58CF-9821-8E51A5DD990D</object-id>
                <tp:taxon-name-part taxon-name-part-type="genus" reg="Plagiothecium">Plagiothecium</tp:taxon-name-part>
                <tp:taxon-name-part taxon-name-part-type="species" reg="sylvaticum">sylvaticum</tp:taxon-name-part>
                <tp:taxon-name-part taxon-name-part-type="infraspecific-rank">var.</tp:taxon-name-part>
                <tp:taxon-name-part taxon-name-part-type="variety" reg="immersum">immersum</tp:taxon-name-part>
              </tp:taxon-name><tp:taxon-authority>(Mönk.) G.J.Wolski</tp:taxon-authority><tp:taxon-status xmlns:xlink="http://www.w3.org/1999/xlink" xlink:type="simple">comb. nov.</tp:taxon-status><tp:nomenclature-citation-list><tp:nomenclature-citation><tp:taxon-name>
                    <tp:taxon-name-part taxon-name-part-type="genus" reg="Plagiothecium"/>
                    <tp:taxon-name-part taxon-name-part-type="species" reg="platyphyllum"/>
                  </tp:taxon-name><comment>≡ <tp:taxon-name><tp:taxon-name-part taxon-name-part-type="genus" reg="Plagiothecium">Plagiothecium</tp:taxon-name-part><tp:taxon-name-part taxon-name-part-type="species" reg="platyphyllum">platyphyllum</tp:taxon-name-part><tp:taxon-name-part taxon-name-part-type="infraspecific-rank">fo.</tp:taxon-name-part><tp:taxon-name-part taxon-name-part-type="form" reg="immersa">immersa</tp:taxon-name-part></tp:taxon-name> Mönk., Die Laubmoose Europas 867. 1927. Type: [Germany,] Aus dem Harze, Thüringen, der Rhön, dem Fichtelgebirge, aus Böhmen, dem Bayerischen Walde, Mähren, der Schweiz (Kanton Uri), Norditalien (Provinz Como) und Bulgarien mir bekannt geworden. Lectotype (designated here): [Switzerland,] Kanton Uri, Schöllenen, 1100–1400 m, 18 August 1884, Lorrens, HBG-021127! </comment></tp:nomenclature-citation></tp:nomenclature-citation-list></tp:nomenclature><tp:treatment-sec sec-type="description" id="SECID0EORAG"><title>Description.</title><p>Plants large, dark green, dull, without metallic luster; leaves asymmetrical, complanate, ovate, not imbricate and not julaceous, 3.4–3.6 × 1.4–2.0 mm (Fig. <xref ref-type="fig" rid="F3">3B</xref>), often with rhizoids on the dorsal side of the leaf (Fig. <xref ref-type="fig" rid="F3">3E</xref>); the apex acute and denticulate, often eroded (Fig. <xref ref-type="fig" rid="F3">3C</xref>); laminal cells 90–150 × 8–16 μm at midleaf, cell areolation loose; decurrencies long, consisting of 3–5 rows of rounded and inflated cells; capsule unknown so far.</p></tp:treatment-sec><tp:treatment-sec sec-type="distribution" id="SECID0EASAG"><title>Distribution.</title><p>Europe (Bulgaria, Czech Republic, Italy, Switzerland), but the range of this taxon still requires research.</p></tp:treatment-sec><tp:treatment-sec><!--Section generated to contain objects referenced in tp:taxon-treatment.--><fig id="F3" position="float" orientation="portrait"><object-id xmlns:xlink="http://www.w3.org/1999/xlink" content-type="doi" xlink:type="simple">10.3897/phytokeys.253.142268.figure3</object-id><object-id xmlns:xlink="http://www.w3.org/1999/xlink" content-type="arpha" xlink:type="simple">65111A85-3E1E-53BB-8C63-E0C9AD4FEB07</object-id><label>Figure 3.</label><caption><p>Selected, most important taxonomic features of taxa from the <italic><tp:taxon-name><tp:taxon-name-part taxon-name-part-type="genus" reg="Plagiothecium">Plagiothecium</tp:taxon-name-part><tp:taxon-name-part taxon-name-part-type="species" reg="sylvaticum">sylvaticum</tp:taxon-name-part></tp:taxon-name></italic> complex <bold>A, B</bold> shape and dimensions of the leaves <bold>C</bold> eroded leaves apex <bold>D</bold> apex and dimensions of cells from the middle part of the leaves <bold>E</bold> rhizoids on the dorsal side of the leaf <bold>A</bold>, <bold>D</bold><tp:taxon-name><tp:taxon-name-part taxon-name-part-type="genus" reg="Plagiothecium">P.</tp:taxon-name-part><tp:taxon-name-part taxon-name-part-type="species" reg="sylvaticum">sylvaticum</tp:taxon-name-part><tp:taxon-name-part taxon-name-part-type="infraspecific-rank">var.</tp:taxon-name-part><tp:taxon-name-part taxon-name-part-type="variety" reg="sylvaticum">sylvaticum</tp:taxon-name-part></tp:taxon-name> (from lectotype of <italic><tp:taxon-name><tp:taxon-name-part taxon-name-part-type="genus" reg="Hypnum">H.</tp:taxon-name-part><tp:taxon-name-part taxon-name-part-type="species" reg="sylvaticum">sylvaticum</tp:taxon-name-part></tp:taxon-name></italic>, <italic>S. É</italic>. <italic>Bridel</italic>, B 31091501!, based on <xref ref-type="bibr" rid="B39">Wolski et al. 2024</xref>, changed) <bold>B</bold>, <bold>C</bold>, <bold>E</bold><tp:taxon-name><tp:taxon-name-part taxon-name-part-type="genus" reg="Plagiothecium">P.</tp:taxon-name-part><tp:taxon-name-part taxon-name-part-type="species" reg="sylvaticum">sylvaticum</tp:taxon-name-part><tp:taxon-name-part taxon-name-part-type="infraspecific-rank">var.</tp:taxon-name-part><tp:taxon-name-part taxon-name-part-type="variety" reg="immersum">immersum</tp:taxon-name-part></tp:taxon-name> (from lectotype of <tp:taxon-name><tp:taxon-name-part taxon-name-part-type="genus" reg="Plagiothecium">P.</tp:taxon-name-part><tp:taxon-name-part taxon-name-part-type="species" reg="platyphyllum">platyphyllum</tp:taxon-name-part><tp:taxon-name-part taxon-name-part-type="infraspecific-rank">fo.</tp:taxon-name-part><tp:taxon-name-part taxon-name-part-type="form" reg="immersa">immersa</tp:taxon-name-part></tp:taxon-name>, <italic>Lorrens</italic>, HBG-021127!).</p></caption><graphic xmlns:xlink="http://www.w3.org/1999/xlink" xlink:href="phytokeys-253-067_article-142268__-g003.jpg" position="float" orientation="portrait" xlink:type="simple" id="oo_1269412.jpg"><uri content-type="original_file" xlink:type="simple">https://binary.pensoft.net/fig/1269412</uri></graphic></fig></tp:treatment-sec><ref-list><ref id="B39"><mixed-citation xmlns:xlink="http://www.w3.org/1999/xlink" xlink:type="simple"><person-group><name name-style="western"><surname>Wolski</surname><given-names>GJ</given-names></name><name name-style="western"><surname>Latoszewski</surname><given-names>M</given-names></name><name name-style="western"><surname>Buck</surname><given-names>WR</given-names></name></person-group> (<year>2024</year>) <article-title>Why <italic><tp:taxon-name><tp:taxon-name-part taxon-name-part-type="genus">Plagiothecium</tp:taxon-name-part><tp:taxon-name-part taxon-name-part-type="species">sylvaticum</tp:taxon-name-part></tp:taxon-name></italic> (Brid.) Schimp. (<italic><tp:taxon-name><tp:taxon-name-part taxon-name-part-type="genus">Plagiothecium</tp:taxon-name-part></tp:taxon-name></italic>, <tp:taxon-name><tp:taxon-name-part taxon-name-part-type="family">Plagiotheciaceae</tp:taxon-name-part></tp:taxon-name>) has priority over <italic><tp:taxon-name><tp:taxon-name-part taxon-name-part-type="genus">P.</tp:taxon-name-part><tp:taxon-name-part taxon-name-part-type="species">platyphyllum</tp:taxon-name-part></tp:taxon-name></italic> Mönk.</article-title><source>? PhytoKeys</source><volume>241</volume>: <fpage>103</fpage>–<lpage>120</lpage>. <ext-link xlink:href="10.3897/phytokeys.241.118858" ext-link-type="doi" xlink:type="simple">https://doi.org/10.3897/phytokeys.241.118858</ext-link></mixed-citation></ref></ref-list></tp:taxon-treatment>
