# Supplementary material for: ﻿The genus Plagiothecium (Plagiotheciaceae) in Europe — current state of knowledge, checklist and key to taxa
Source: PhytoKeys. 2025 Mar 4;253:67–102. doi: 10.3897/phytokeys.253.142268 (PMC11898098; doi:10.3897/phytokeys.253.142268)
Supplement: XML Treatment for Plagiothecium nemorale [file phytokeys.253.142268-treatment8.xml]

<!DOCTYPE tp:taxon-treatment
  PUBLIC "-//TaxonX//DTD Taxonomic Treatment Publishing DTD v0 20100105//EN" "tax-treatment-NSO.dtd">
<tp:taxon-treatment xmlns:tp="http://www.plazi.org/taxpub"><tp:treatment-meta><kwd-group><label>Taxon classification</label><kwd>
                  <named-content content-type="kingdom">Plantae</named-content>
                </kwd><kwd>
                  <named-content content-type="order">Hypnales</named-content>
                </kwd><kwd>
                  <named-content content-type="family">Plagiotheciaceae</named-content>
                </kwd></kwd-group><mixed-citation publication-type="journal"><person-group><name><surname>Wolski</surname><given-names>Grzegorz J.</given-names></name></person-group><article-title>﻿The genus <italic><tp:taxon-name><tp:taxon-name-part taxon-name-part-type="genus" reg="Plagiothecium">Plagiothecium</tp:taxon-name-part></tp:taxon-name></italic> (<tp:taxon-name><tp:taxon-name-part taxon-name-part-type="family">Plagiotheciaceae</tp:taxon-name-part></tp:taxon-name>) in Europe — current state of knowledge, checklist and key to taxa</article-title><source>PhytoKeys</source><day>04</day><month>03</month><year>2025</year><volume>253</volume><fpage>67</fpage><lpage>102</lpage><pub-id pub-id-type="doi">10.3897/phytokeys.253.142268</pub-id></mixed-citation></tp:treatment-meta><tp:nomenclature><label>﻿</label><tp:taxon-name>
                <object-id xmlns:xlink="http://www.w3.org/1999/xlink" content-type="arpha" xlink:type="simple">702C9DAC-7188-5A5A-96AA-EA6D398678F7</object-id>
                <tp:taxon-name-part taxon-name-part-type="genus" reg="Plagiothecium">Plagiothecium</tp:taxon-name-part>
                <tp:taxon-name-part taxon-name-part-type="species" reg="nemorale">nemorale</tp:taxon-name-part>
              </tp:taxon-name><tp:taxon-authority>(Mitt.) A.Jaeger, Bericht über die Thätigkeit der St. Gallischen Naturwissenschaftlichen Gesellschaft 1876–1877: 451. 1878.</tp:taxon-authority><tp:nomenclature-citation-list><tp:nomenclature-citation><tp:taxon-name>
                    <tp:taxon-name-part taxon-name-part-type="genus" reg="Stereodon"/>
                    <tp:taxon-name-part taxon-name-part-type="species" reg="nemoralis"/>
                  </tp:taxon-name><comment>≡ <tp:taxon-name><tp:taxon-name-part taxon-name-part-type="genus" reg="Stereodon">Stereodon</tp:taxon-name-part><tp:taxon-name-part taxon-name-part-type="species" reg="nemoralis">nemoralis</tp:taxon-name-part></tp:taxon-name> Mitt., Journal of the Proceedings of the Linnean Society, Botany, Supplement 1(2): 104. 1859 ≡ <tp:taxon-name><tp:taxon-name-part taxon-name-part-type="genus" reg="Plagiothecium">Plagiothecium</tp:taxon-name-part><tp:taxon-name-part taxon-name-part-type="species" reg="silvaticum">silvaticum</tp:taxon-name-part><tp:taxon-name-part taxon-name-part-type="infraspecific-rank">var.</tp:taxon-name-part><tp:taxon-name-part taxon-name-part-type="variety" reg="nemorale">nemorale</tp:taxon-name-part></tp:taxon-name> (Mitt.) Paris, Index Bryologicus 967. 1898. Type: Hab. in Himalayae orient. reg. temp., Sikkim, in monte Tonglo (ad radicem filicis cujusdam), <italic>J. D. Hooker</italic>. Lectotype (designated by <xref ref-type="bibr" rid="B38">Wolski et al. 2020</xref>): Herb. ind or <italic>Hook</italic>. Fil. &amp; Thomson <tp:taxon-name><tp:taxon-name-part taxon-name-part-type="genus" reg="Stereodon">Stereodon</tp:taxon-name-part></tp:taxon-name><tp:taxon-name><tp:taxon-name-part taxon-name-part-type="genus" reg="Plagiothecium"/><tp:taxon-name-part taxon-name-part-type="species" reg="nemorale">nemorale</tp:taxon-name-part></tp:taxon-name> m. Hab. Sikkim, Tonglo Regio temp. Alt. – <italic>J.D.H</italic>., BM 1030713! Isolectotype: NY 913349! </comment></tp:nomenclature-citation><tp:nomenclature-citation><tp:taxon-name>
                    <tp:taxon-name-part taxon-name-part-type="genus" reg="Plagiothecium"/>
                    <tp:taxon-name-part taxon-name-part-type="species" reg="neglectum"/>
                  </tp:taxon-name><comment>= <tp:taxon-name><tp:taxon-name-part taxon-name-part-type="genus" reg="Plagiothecium">Plagiothecium</tp:taxon-name-part><tp:taxon-name-part taxon-name-part-type="species" reg="neglectum">neglectum</tp:taxon-name-part></tp:taxon-name> Mönk., Die Laubmoose Europas 866. 1927. Lectotype (designated by <xref ref-type="bibr" rid="B47">Wolski and Proćków 2022</xref>): figure 207c excluding a part of the figure with the top of the leaf (<xref ref-type="bibr" rid="B23">Mönkemeyer 1927</xref>: 862). Epitype (designated by <xref ref-type="bibr" rid="B47">Wolski and Proćków 2022</xref>): [Germany,] Wesergebirge, in Erlenbrüchen bei Eschershausen, Juli 1900, <italic>W. Mönkemeyer s.n.</italic> B 300105646! The remaining original material according to <xref ref-type="bibr" rid="B33">Walter and Martienssen (1976)</xref> was confirmed to have been lost at HBG: Thüringen: Eisenach, Annatal, 26.7.1898, u. Wartburg, 2.5.1915 (<italic>J. Bornmüller s.n.</italic>); Wesergebirge: Bodenwerder, Königszinne, Juli 1901 (<italic>W. Mönkemeyer s.n.</italic>); Hessen, Rhön: Gr. Nallen, Juli 1906 (<italic>W. Mönkemeyer s.n.</italic>); Vogtland: Plauen, Triebtal, 25.07.1904 (<italic>E. Stolle</italic> s.n.); Bayern: Allgäu, Hinterstein, Sauwald, Aug. 1906, u. Regensburg, U-Lichtenwald, Schindelmacherhänge, Nov. 1906 (<italic>I. Familler s.n.</italic>); Prien/Chiemsee: 500 m, Juni 1911 (<italic>T. Linder s.n.</italic>); Mähren: Oppafall, Juli 1904 (<italic>J. Podpěra s.n.</italic>); Ostpreuβen: Labiau, Juli 1864 (<italic>H. v. Klinggräff s.n.</italic>); Kurland: Usmaitensee, Moritzholm, Mengwald, 3.8.1913 (<italic>K. R. Kupffer s.n.</italic>); sine loc. et dat. (<italic>Wüstnei 380</italic>). </comment></tp:nomenclature-citation><tp:nomenclature-citation><tp:taxon-name>
                    <tp:taxon-name-part taxon-name-part-type="genus" reg="Plagiothecium"/>
                    <tp:taxon-name-part taxon-name-part-type="species" reg="saxicola"/>
                  </tp:taxon-name><comment>= <tp:taxon-name><tp:taxon-name-part taxon-name-part-type="genus" reg="Plagiothecium">Plagiothecium</tp:taxon-name-part><tp:taxon-name-part taxon-name-part-type="species" reg="saxicola">saxicola</tp:taxon-name-part></tp:taxon-name> Sakurai, Botanical Magazine, Tokyo 48: 395. 1934. Type: [Japan,] Honshu, Prov. Aki, 4 Jan 1933, <italic>Y. Doi 3282</italic>, PC 0132573! </comment></tp:nomenclature-citation></tp:nomenclature-citation-list></tp:nomenclature><tp:treatment-sec sec-type="description" id="SECID0EFYAG"><title>Description.</title><p>Plants medium-sized, dark green, dull, without metallic luster; stems to 1.5–3.0 cm long; leaves complanate, in dry condition shrunken, concave, symmetrical, ovate, those from the middle of the stem 2.2–2.4 × 1.0–1.5 mm (Fig. <xref ref-type="fig" rid="F4">4A</xref>); the apex acuminate, apiculate and denticulate; laminal cells hexagonal in transverse rows, 50–90 × 17–20 μm at mid-leaf (Fig. <xref ref-type="fig" rid="F4">4D</xref>), cell areolation loose; decurrencies of 3 rows of rectangular cells; capsule inclined.</p><fig id="F4" position="float" orientation="portrait"><object-id xmlns:xlink="http://www.w3.org/1999/xlink" content-type="doi" xlink:type="simple">10.3897/phytokeys.253.142268.figure4</object-id><object-id xmlns:xlink="http://www.w3.org/1999/xlink" content-type="arpha" xlink:type="simple">D190D670-1966-5AF2-9E8B-1C31CE2047FD</object-id><label>Figure 4.</label><caption><p>Selected, most important taxonomic features of taxa from the <italic><tp:taxon-name><tp:taxon-name-part taxon-name-part-type="genus" reg="Plagiothecium">Plagiothecium</tp:taxon-name-part><tp:taxon-name-part taxon-name-part-type="species" reg="nemorale">nemorale</tp:taxon-name-part></tp:taxon-name></italic> complex <bold>A–C</bold> shape and dimensions of the leaves <bold>D–F</bold> shape and dimensions of cells from the middle part of the leaves <bold>A</bold>, <bold>D</bold><italic><tp:taxon-name><tp:taxon-name-part taxon-name-part-type="genus" reg="Plagiothecium">P.</tp:taxon-name-part><tp:taxon-name-part taxon-name-part-type="species" reg="nemorale">nemorale</tp:taxon-name-part></tp:taxon-name></italic> (from lectotype of <italic><tp:taxon-name><tp:taxon-name-part taxon-name-part-type="genus" reg="Stereodon">S.</tp:taxon-name-part><tp:taxon-name-part taxon-name-part-type="species" reg="nemoralis">nemoralis</tp:taxon-name-part></tp:taxon-name></italic>, <italic>J. D. Hooker</italic>, BM 1030713!, based on <xref ref-type="bibr" rid="B38">Wolski et al. 2020</xref> changed) <bold>B</bold>, <bold>E</bold><italic><tp:taxon-name><tp:taxon-name-part taxon-name-part-type="genus" reg="Plagiothecium">P.</tp:taxon-name-part><tp:taxon-name-part taxon-name-part-type="species" reg="longisetum">longisetum</tp:taxon-name-part></tp:taxon-name></italic> (from lectotype of <italic><tp:taxon-name><tp:taxon-name-part taxon-name-part-type="genus" reg="Plagiothecium">P.</tp:taxon-name-part><tp:taxon-name-part taxon-name-part-type="species" reg="longisetum">longisetum</tp:taxon-name-part></tp:taxon-name></italic>, <italic>S. O. Lindberg</italic>, H-SOL 1563011!) <bold>C</bold>, <bold>F</bold><italic><tp:taxon-name><tp:taxon-name-part taxon-name-part-type="genus" reg="Plagiothecium">P.</tp:taxon-name-part><tp:taxon-name-part taxon-name-part-type="species" reg="angusticellum">angusticellum</tp:taxon-name-part></tp:taxon-name></italic> (<italic>B. Goffinet</italic>, <italic>11,795</italic>, NY 02331429, based on <xref ref-type="bibr" rid="B36">Wolski 2020</xref>, changed).</p></caption><graphic xmlns:xlink="http://www.w3.org/1999/xlink" xlink:href="phytokeys-253-067_article-142268__-g004.jpg" position="float" orientation="portrait" xlink:type="simple" id="oo_1269413.jpg"><uri content-type="original_file" xlink:type="simple">https://binary.pensoft.net/fig/1269413</uri></graphic></fig></tp:treatment-sec><tp:treatment-sec sec-type="distribution" id="SECID0EC3AG"><title>Distribution.</title><p>Asia (Azerbeijan, Bhutan, China, Democratic People’s Republic of Korea, Georgia, India, Islamic Republic of Iran, Japan, Myanmar, Nepal, Pakistan, Philippines, Republic of Korea, Russian Federation, Taiwan, Turkey, Vietnam); Europe (Albania, Andorra, Armenia, Austria, Belarus, Belgium, Bosnia and Herzegovina, Bulgaria, Croatia, Czech Republic, Denmark, Estonia, Finland, France, Germany, Greece, Hungary, Italy, Ireland, Kosovo, Latvia, Lichtenstein, Lithuania, Luxembourg, Montenegro, Netherlands, North Macedonia, Norway, Poland, Portugal, Romania, Serbia, Slovakia, Slovenia, Spain, Sweden, Switzerland, Ukraine, United Kingdom); North America (Canada, U.S.A.).</p></tp:treatment-sec><ref-list><ref id="B38"><mixed-citation xmlns:xlink="http://www.w3.org/1999/xlink" xlink:type="simple"><person-group><name name-style="western"><surname>Wolski</surname><given-names>GJ</given-names></name><name name-style="western"><surname>Faltyn-Parzymska</surname><given-names>A</given-names></name><name name-style="western"><surname>Proćków</surname><given-names>J</given-names></name></person-group> (<year>2020</year>) <article-title>Lectotypification of the name <italic><tp:taxon-name><tp:taxon-name-part taxon-name-part-type="genus">Stereodon</tp:taxon-name-part><tp:taxon-name-part taxon-name-part-type="species">nemoralis</tp:taxon-name-part></tp:taxon-name></italic> Mitt. (<tp:taxon-name><tp:taxon-name-part taxon-name-part-type="family">Plagiotheciaceae</tp:taxon-name-part></tp:taxon-name>), a basionym of <italic><tp:taxon-name><tp:taxon-name-part taxon-name-part-type="genus">Plagiothecium</tp:taxon-name-part><tp:taxon-name-part taxon-name-part-type="species">nemorale</tp:taxon-name-part></tp:taxon-name></italic> (Mitt.).</article-title><source>PhytoKeys</source><volume>155</volume>: <fpage>141</fpage>–<lpage>153</lpage>. <ext-link xlink:href="10.3897/phytokeys.155.51469" ext-link-type="doi" xlink:type="simple">https://doi.org/10.3897/phytokeys.155.51469</ext-link></mixed-citation></ref><ref id="B47"><mixed-citation xmlns:xlink="http://www.w3.org/1999/xlink" xlink:type="simple"><person-group><name name-style="western"><surname>Wolski</surname><given-names>GJ</given-names></name><name name-style="western"><surname>Proćków</surname><given-names>J</given-names></name></person-group> (<year>2022</year>) <article-title>Lectotypification, epitypification and history of the name <italic><tp:taxon-name><tp:taxon-name-part taxon-name-part-type="genus">Plagiothecium</tp:taxon-name-part><tp:taxon-name-part taxon-name-part-type="species">neglectum</tp:taxon-name-part></tp:taxon-name></italic> Mönk. (<tp:taxon-name><tp:taxon-name-part taxon-name-part-type="family">Plagiotheciaceae</tp:taxon-name-part></tp:taxon-name>).</article-title><source>PhytoKeys</source><volume>189</volume>: <fpage>1</fpage>–<lpage>8</lpage>. <ext-link xlink:href="10.3897/phytokeys.189.77839" ext-link-type="doi" xlink:type="simple">https://doi.org/10.3897/phytokeys.189.77839</ext-link></mixed-citation></ref><ref id="B23"><mixed-citation xmlns:xlink="http://www.w3.org/1999/xlink" xlink:type="simple"><person-group><name name-style="western"><surname>Mönkemeyer</surname><given-names>W</given-names></name></person-group> (<year>1927</year>) <article-title>Die Laubmoose Europas. IV Band Ergänzungsband Andreales—Bryales.</article-title> In: <person-group><name name-style="western"><surname>Rabenhorst</surname><given-names>L</given-names></name></person-group> (<role>Ed.</role>) <issue-title>Kryptogamen-Flora von Deutschland, Osterreich und der Schweiz.</issue-title><source>Akademische Verlagsgesellschaft Leipzig, Germany</source>, <fpage>1</fpage>–<lpage>960</lpage>.</mixed-citation></ref><ref id="B33"><mixed-citation xmlns:xlink="http://www.w3.org/1999/xlink" xlink:type="simple"><person-group><name name-style="western"><surname>Walter</surname><given-names>von K</given-names></name><name name-style="western"><surname>Martienssen</surname><given-names>G</given-names></name></person-group> (<year>1976</year>) Die Laubmoostypen des Herbarium Hamburgense, Institut für Allgemeine Botanik der Universität Hamburg, Hamburg, e56.</mixed-citation></ref><ref id="B36"><mixed-citation xmlns:xlink="http://www.w3.org/1999/xlink" xlink:type="simple"><person-group><name name-style="western"><surname>Wolski</surname><given-names>GJ</given-names></name></person-group> (<year>2020</year>) <article-title>Reassessing the taxonomic diversity of <tp:taxon-name><tp:taxon-name-part taxon-name-part-type="genus">Plagiothecium</tp:taxon-name-part><tp:taxon-name-part taxon-name-part-type="infraspecific-rank">section</tp:taxon-name-part><tp:taxon-name-part taxon-name-part-type="section">Orthophyllum</tp:taxon-name-part></tp:taxon-name> in the North American bryoflora.</article-title><source>Brittonia</source><volume>72</volume>(<issue>4</issue>): <fpage>337</fpage>–<lpage>350</lpage>. <ext-link xlink:href="10.1007/s12228-020-09631-y" ext-link-type="doi" xlink:type="simple">https://doi.org/10.1007/s12228-020-09631-y</ext-link></mixed-citation></ref></ref-list></tp:taxon-treatment>
