# Supplementary material for: ﻿The genus Plagiothecium (Plagiotheciaceae) in Europe — current state of knowledge, checklist and key to taxa
Source: PhytoKeys. 2025 Mar 4;253:67–102. doi: 10.3897/phytokeys.253.142268 (PMC11898098; doi:10.3897/phytokeys.253.142268)
Supplement: XML Treatment for Plagiothecium longisetum [file phytokeys.253.142268-treatment9.xml]

<!DOCTYPE tp:taxon-treatment
  PUBLIC "-//TaxonX//DTD Taxonomic Treatment Publishing DTD v0 20100105//EN" "tax-treatment-NSO.dtd">
<tp:taxon-treatment xmlns:tp="http://www.plazi.org/taxpub"><tp:treatment-meta><kwd-group><label>Taxon classification</label><kwd>
                  <named-content content-type="kingdom">Plantae</named-content>
                </kwd><kwd>
                  <named-content content-type="order">Hypnales</named-content>
                </kwd><kwd>
                  <named-content content-type="family">Plagiotheciaceae</named-content>
                </kwd></kwd-group><mixed-citation publication-type="journal"><person-group><name><surname>Wolski</surname><given-names>Grzegorz J.</given-names></name></person-group><article-title>﻿The genus <italic><tp:taxon-name><tp:taxon-name-part taxon-name-part-type="genus" reg="Plagiothecium">Plagiothecium</tp:taxon-name-part></tp:taxon-name></italic> (<tp:taxon-name><tp:taxon-name-part taxon-name-part-type="family">Plagiotheciaceae</tp:taxon-name-part></tp:taxon-name>) in Europe — current state of knowledge, checklist and key to taxa</article-title><source>PhytoKeys</source><day>04</day><month>03</month><year>2025</year><volume>253</volume><fpage>67</fpage><lpage>102</lpage><pub-id pub-id-type="doi">10.3897/phytokeys.253.142268</pub-id></mixed-citation></tp:treatment-meta><tp:nomenclature><label>﻿</label><tp:taxon-name>
                <object-id xmlns:xlink="http://www.w3.org/1999/xlink" content-type="arpha" xlink:type="simple">56C9DA34-94D2-5809-8A0C-9DFD16BE1C15</object-id>
                <tp:taxon-name-part taxon-name-part-type="genus" reg="Plagiothecium">Plagiothecium</tp:taxon-name-part>
                <tp:taxon-name-part taxon-name-part-type="species" reg="longisetum">longisetum</tp:taxon-name-part>
              </tp:taxon-name><tp:taxon-authority>Lindb., Contributio ad Floram Cryptogamam Asiae Boreali-Orientalis 232. 1872 [1873].</tp:taxon-authority><tp:nomenclature-citation-list><tp:nomenclature-citation><tp:taxon-name>
                    <tp:taxon-name-part taxon-name-part-type="genus" reg="Plagiothecium"/>
                    <tp:taxon-name-part taxon-name-part-type="species" reg="roeseanum"/>
                  </tp:taxon-name><comment>= <tp:taxon-name><tp:taxon-name-part taxon-name-part-type="genus" reg="Plagiothecium">Plagiothecium</tp:taxon-name-part><tp:taxon-name-part taxon-name-part-type="species" reg="roeseanum">roeseanum</tp:taxon-name-part><tp:taxon-name-part taxon-name-part-type="infraspecific-rank">var.</tp:taxon-name-part><tp:taxon-name-part taxon-name-part-type="variety" reg="heterophyllum">heterophyllum</tp:taxon-name-part></tp:taxon-name> Warnst., Kryptogamenflora der Mark Brandenburg, Laubmoose 814. 1906 ≡ <tp:taxon-name><tp:taxon-name-part taxon-name-part-type="genus" reg="Plagiothecium">Plagiothecium</tp:taxon-name-part><tp:taxon-name-part taxon-name-part-type="species" reg="roeseanum">roeseanum</tp:taxon-name-part><tp:taxon-name-part taxon-name-part-type="infraspecific-rank">fo.</tp:taxon-name-part><tp:taxon-name-part taxon-name-part-type="form" reg="heterophyllum">heterophyllum</tp:taxon-name-part></tp:taxon-name> (Warnst.) Jedl., Spisy Vydávané Přírodovĕdeckou Fakultou Masarykovy University 308: 40. 1948. Type: Germany, Brandenburgia, Neurippen, Ruppin, auf Waldboden, Böschungen im “Flössergrunde”, <italic>C. Warnstorf</italic>; Westprignitz, Forsthaus “Alte Eiche”, auf Waldboden am Standort von <italic><tp:taxon-name><tp:taxon-name-part taxon-name-part-type="genus" reg="Osmunga">Osmunga</tp:taxon-name-part><tp:taxon-name-part taxon-name-part-type="species" reg="regalis">regalis</tp:taxon-name-part></tp:taxon-name></italic>, Janzen und <italic>C. Warnstorf</italic>; Wittenberge, Westprignitz, am Grunde eines Baumstammes, “Krauses Brack”, <italic>C. Warnstorf</italic>; Ratzburg, Buchenwälder, Prahl. Poland, Świnoujście, Weg nach Corswant, <italic>R. Ruthe</italic> (<italic>n.v</italic>.). </comment></tp:nomenclature-citation><tp:nomenclature-citation><tp:taxon-name>
                    <tp:taxon-name-part taxon-name-part-type="genus" reg="Plagiothecium"/>
                    <tp:taxon-name-part taxon-name-part-type="species" reg="mauiense"/>
                  </tp:taxon-name><comment>= <tp:taxon-name><tp:taxon-name-part taxon-name-part-type="genus" reg="Plagiothecium">Plagiothecium</tp:taxon-name-part><tp:taxon-name-part taxon-name-part-type="species" reg="mauiense">mauiense</tp:taxon-name-part></tp:taxon-name> Broth., Bernice P. Bishop Museum Bulletin 40: 28. 1927. Lectotype (designated by <xref ref-type="bibr" rid="B46">Wolski and Proćków 2021</xref>): [United States,] Hawaii, E. Maui, Haleakala, 8000 ft., in damp ravines, fertile, June 1876, <italic>D. D. Baldwin 221</italic>, NY 01256708! Isolectotype: FH 00220142!, MU 000000546!, YU 233890! </comment></tp:nomenclature-citation><tp:nomenclature-citation><tp:taxon-name>
                    <tp:taxon-name-part taxon-name-part-type="genus" reg="Plagiothecium"/>
                    <tp:taxon-name-part taxon-name-part-type="species" reg="sylvaticum"/>
                  </tp:taxon-name><comment>= <tp:taxon-name><tp:taxon-name-part taxon-name-part-type="genus" reg="Plagiothecium">Plagiothecium</tp:taxon-name-part><tp:taxon-name-part taxon-name-part-type="species" reg="sylvaticum">sylvaticum</tp:taxon-name-part><tp:taxon-name-part taxon-name-part-type="infraspecific-rank">var.</tp:taxon-name-part><tp:taxon-name-part taxon-name-part-type="variety" reg="neglectum">neglectum</tp:taxon-name-part><tp:taxon-name-part taxon-name-part-type="infraspecific-rank">fo.</tp:taxon-name-part><tp:taxon-name-part taxon-name-part-type="form" reg="orthocladum">orthocladum</tp:taxon-name-part></tp:taxon-name> Barkman, nom. inval., Buxbaumia, 11: 23. 1957. Type: no type was specified. </comment></tp:nomenclature-citation></tp:nomenclature-citation-list></tp:nomenclature><tp:treatment-sec sec-type="material" id="SECID0EZABG"><title>Type.</title><p>[Japan,] ad Nikosan ins. Kiusiu, [fertile], 16 Junii 1863, <italic>S. O. Lindberg</italic>. Lectotype (designated by <xref ref-type="bibr" rid="B45">Wolski and Proćków 2020</xref>): H-SOL 1563011! Isolectotype: S-B 160017, PC 0132572!</p></tp:treatment-sec><tp:treatment-sec sec-type="description" id="SECID0EFBBG"><title>Description.</title><p>Plants medium-sized to large, green to yellowish, without metallic luster; stems 2–3 cm long; leaves complanate, concave, strongly asymmetrical, ovate to lanceolate, 3.0–4.0 × 1.6–2.0 mm (Fig. <xref ref-type="fig" rid="F4">4B</xref>); the apex acute to acuminate, not denticulate; laminal cells elongate-hexagonal, in irregular transverse rows, 94–150 × 17–34 μm at midleaf (Fig. <xref ref-type="fig" rid="F4">4E</xref>), cell areolation very loose; decurrencies of 3 rows of rectangular cells; capsule inclined.</p></tp:treatment-sec><tp:treatment-sec sec-type="distribution" id="SECID0ETBBG"><title>Distribution.</title><p>Asia (China, Georgia, India, Islamic Republic of Iran, Japan, Nepal, Russian Federation, Turkey); Europe (Austria, Belgium, Denmark, Estonia, Finland, France, Germany, Norway, Poland, Spain, Sweden, Switzerland, United Kingdom); North America (Canada, U.S.A.).</p></tp:treatment-sec><tp:treatment-sec><!--Section generated to contain objects referenced in tp:taxon-treatment.--><fig id="F4" position="float" orientation="portrait"><object-id xmlns:xlink="http://www.w3.org/1999/xlink" content-type="doi" xlink:type="simple">10.3897/phytokeys.253.142268.figure4</object-id><object-id xmlns:xlink="http://www.w3.org/1999/xlink" content-type="arpha" xlink:type="simple">D190D670-1966-5AF2-9E8B-1C31CE2047FD</object-id><label>Figure 4.</label><caption><p>Selected, most important taxonomic features of taxa from the <italic><tp:taxon-name><tp:taxon-name-part taxon-name-part-type="genus" reg="Plagiothecium">Plagiothecium</tp:taxon-name-part><tp:taxon-name-part taxon-name-part-type="species" reg="nemorale">nemorale</tp:taxon-name-part></tp:taxon-name></italic> complex <bold>A–C</bold> shape and dimensions of the leaves <bold>D–F</bold> shape and dimensions of cells from the middle part of the leaves <bold>A</bold>, <bold>D</bold><italic><tp:taxon-name><tp:taxon-name-part taxon-name-part-type="genus" reg="Plagiothecium">P.</tp:taxon-name-part><tp:taxon-name-part taxon-name-part-type="species" reg="nemorale">nemorale</tp:taxon-name-part></tp:taxon-name></italic> (from lectotype of <italic><tp:taxon-name><tp:taxon-name-part taxon-name-part-type="genus" reg="Stereodon">S.</tp:taxon-name-part><tp:taxon-name-part taxon-name-part-type="species" reg="nemoralis">nemoralis</tp:taxon-name-part></tp:taxon-name></italic>, <italic>J. D. Hooker</italic>, BM 1030713!, based on <xref ref-type="bibr" rid="B38">Wolski et al. 2020</xref> changed) <bold>B</bold>, <bold>E</bold><italic><tp:taxon-name><tp:taxon-name-part taxon-name-part-type="genus" reg="Plagiothecium">P.</tp:taxon-name-part><tp:taxon-name-part taxon-name-part-type="species" reg="longisetum">longisetum</tp:taxon-name-part></tp:taxon-name></italic> (from lectotype of <italic><tp:taxon-name><tp:taxon-name-part taxon-name-part-type="genus" reg="Plagiothecium">P.</tp:taxon-name-part><tp:taxon-name-part taxon-name-part-type="species" reg="longisetum">longisetum</tp:taxon-name-part></tp:taxon-name></italic>, <italic>S. O. Lindberg</italic>, H-SOL 1563011!) <bold>C</bold>, <bold>F</bold><italic><tp:taxon-name><tp:taxon-name-part taxon-name-part-type="genus" reg="Plagiothecium">P.</tp:taxon-name-part><tp:taxon-name-part taxon-name-part-type="species" reg="angusticellum">angusticellum</tp:taxon-name-part></tp:taxon-name></italic> (<italic>B. Goffinet</italic>, <italic>11,795</italic>, NY 02331429, based on <xref ref-type="bibr" rid="B36">Wolski 2020</xref>, changed).</p></caption><graphic xmlns:xlink="http://www.w3.org/1999/xlink" xlink:href="phytokeys-253-067_article-142268__-g004.jpg" position="float" orientation="portrait" xlink:type="simple" id="oo_1269413.jpg"><uri content-type="original_file" xlink:type="simple">https://binary.pensoft.net/fig/1269413</uri></graphic></fig></tp:treatment-sec><ref-list><ref id="B46"><mixed-citation xmlns:xlink="http://www.w3.org/1999/xlink" xlink:type="simple"><person-group><name name-style="western"><surname>Wolski</surname><given-names>GJ</given-names></name><name name-style="western"><surname>Proćków</surname><given-names>J</given-names></name></person-group> (<year>2021</year>) <article-title>Lectotypification of <italic><tp:taxon-name><tp:taxon-name-part taxon-name-part-type="genus">Plagiothecium</tp:taxon-name-part><tp:taxon-name-part taxon-name-part-type="species">mauiense</tp:taxon-name-part></tp:taxon-name></italic>, a Hawaiian synonym of <italic><tp:taxon-name><tp:taxon-name-part taxon-name-part-type="genus">Plagiothecium</tp:taxon-name-part><tp:taxon-name-part taxon-name-part-type="species">longisetum</tp:taxon-name-part></tp:taxon-name></italic> (<tp:taxon-name><tp:taxon-name-part taxon-name-part-type="family">Plagiotheciaceae</tp:taxon-name-part></tp:taxon-name>).</article-title><source>PhytoKeys</source><volume>177</volume>: <fpage>11</fpage>–<lpage>15</lpage>. <ext-link xlink:href="10.3897/phytokeys.177.64042" ext-link-type="doi" xlink:type="simple">https://doi.org/10.3897/phytokeys.177.64042</ext-link></mixed-citation></ref><ref id="B45"><mixed-citation xmlns:xlink="http://www.w3.org/1999/xlink" xlink:type="simple"><person-group><name name-style="western"><surname>Wolski</surname><given-names>GJ</given-names></name><name name-style="western"><surname>Proćków</surname><given-names>J</given-names></name></person-group> (<year>2020</year>) <article-title>A new synonym from Hawaii and lectotypification of <italic><tp:taxon-name><tp:taxon-name-part taxon-name-part-type="genus">Plagiothecium</tp:taxon-name-part><tp:taxon-name-part taxon-name-part-type="species">longisetum</tp:taxon-name-part></tp:taxon-name></italic> (<tp:taxon-name><tp:taxon-name-part taxon-name-part-type="family">Plagiotheciaceae</tp:taxon-name-part></tp:taxon-name>).</article-title><source>PhytoKeys</source><volume>164</volume>: <fpage>21</fpage>–<lpage>31</lpage>. <ext-link xlink:href="10.3897/phytokeys.164.56612" ext-link-type="doi" xlink:type="simple">https://doi.org/10.3897/phytokeys.164.56612</ext-link></mixed-citation></ref><ref id="B38"><mixed-citation xmlns:xlink="http://www.w3.org/1999/xlink" xlink:type="simple"><person-group><name name-style="western"><surname>Wolski</surname><given-names>GJ</given-names></name><name name-style="western"><surname>Faltyn-Parzymska</surname><given-names>A</given-names></name><name name-style="western"><surname>Proćków</surname><given-names>J</given-names></name></person-group> (<year>2020</year>) <article-title>Lectotypification of the name <italic><tp:taxon-name><tp:taxon-name-part taxon-name-part-type="genus">Stereodon</tp:taxon-name-part><tp:taxon-name-part taxon-name-part-type="species">nemoralis</tp:taxon-name-part></tp:taxon-name></italic> Mitt. (<tp:taxon-name><tp:taxon-name-part taxon-name-part-type="family">Plagiotheciaceae</tp:taxon-name-part></tp:taxon-name>), a basionym of <italic><tp:taxon-name><tp:taxon-name-part taxon-name-part-type="genus">Plagiothecium</tp:taxon-name-part><tp:taxon-name-part taxon-name-part-type="species">nemorale</tp:taxon-name-part></tp:taxon-name></italic> (Mitt.).</article-title><source>PhytoKeys</source><volume>155</volume>: <fpage>141</fpage>–<lpage>153</lpage>. <ext-link xlink:href="10.3897/phytokeys.155.51469" ext-link-type="doi" xlink:type="simple">https://doi.org/10.3897/phytokeys.155.51469</ext-link></mixed-citation></ref><ref id="B36"><mixed-citation xmlns:xlink="http://www.w3.org/1999/xlink" xlink:type="simple"><person-group><name name-style="western"><surname>Wolski</surname><given-names>GJ</given-names></name></person-group> (<year>2020</year>) <article-title>Reassessing the taxonomic diversity of <tp:taxon-name><tp:taxon-name-part taxon-name-part-type="genus">Plagiothecium</tp:taxon-name-part><tp:taxon-name-part taxon-name-part-type="infraspecific-rank">section</tp:taxon-name-part><tp:taxon-name-part taxon-name-part-type="section">Orthophyllum</tp:taxon-name-part></tp:taxon-name> in the North American bryoflora.</article-title><source>Brittonia</source><volume>72</volume>(<issue>4</issue>): <fpage>337</fpage>–<lpage>350</lpage>. <ext-link xlink:href="10.1007/s12228-020-09631-y" ext-link-type="doi" xlink:type="simple">https://doi.org/10.1007/s12228-020-09631-y</ext-link></mixed-citation></ref></ref-list></tp:taxon-treatment>
