# Supplementary material for: ﻿The genus Plagiothecium (Plagiotheciaceae) in Europe — current state of knowledge, checklist and key to taxa
Source: PhytoKeys. 2025 Mar 4;253:67–102. doi: 10.3897/phytokeys.253.142268 (PMC11898098; doi:10.3897/phytokeys.253.142268)
Supplement: XML Treatment for Plagiothecium angusticellum [file phytokeys.253.142268-treatment10.xml]

<!DOCTYPE tp:taxon-treatment
  PUBLIC "-//TaxonX//DTD Taxonomic Treatment Publishing DTD v0 20100105//EN" "tax-treatment-NSO.dtd">
<tp:taxon-treatment xmlns:tp="http://www.plazi.org/taxpub"><tp:treatment-meta><kwd-group><label>Taxon classification</label><kwd>
                  <named-content content-type="kingdom">Plantae</named-content>
                </kwd><kwd>
                  <named-content content-type="order">Hypnales</named-content>
                </kwd><kwd>
                  <named-content content-type="family">Plagiotheciaceae</named-content>
                </kwd></kwd-group><mixed-citation publication-type="journal"><person-group><name><surname>Wolski</surname><given-names>Grzegorz J.</given-names></name></person-group><article-title>﻿The genus <italic><tp:taxon-name><tp:taxon-name-part taxon-name-part-type="genus" reg="Plagiothecium">Plagiothecium</tp:taxon-name-part></tp:taxon-name></italic> (<tp:taxon-name><tp:taxon-name-part taxon-name-part-type="family">Plagiotheciaceae</tp:taxon-name-part></tp:taxon-name>) in Europe — current state of knowledge, checklist and key to taxa</article-title><source>PhytoKeys</source><day>04</day><month>03</month><year>2025</year><volume>253</volume><fpage>67</fpage><lpage>102</lpage><pub-id pub-id-type="doi">10.3897/phytokeys.253.142268</pub-id></mixed-citation></tp:treatment-meta><tp:nomenclature><label>﻿</label><tp:taxon-name>
                <object-id xmlns:xlink="http://www.w3.org/1999/xlink" content-type="arpha" xlink:type="simple">499C2E5F-F410-542D-B441-CF61F2366790</object-id>
                <tp:taxon-name-part taxon-name-part-type="genus" reg="Plagiothecium">Plagiothecium</tp:taxon-name-part>
                <tp:taxon-name-part taxon-name-part-type="species" reg="angusticellum">angusticellum</tp:taxon-name-part>
              </tp:taxon-name><tp:taxon-authority>G.J.Wolski &amp; P.Nowicka-Krawczyk, PLoS ONE 15(3): e0230237. 2020.</tp:taxon-authority></tp:nomenclature><tp:treatment-sec sec-type="Holotype" id="SECID0E3CBG"><title>Holotype.</title><p>Poland, łódzkie Voivodeship, Grądy nad Moszczenicą reserve, <named-content xmlns:xlink="http://www.w3.org/1999/xlink" content-type="dwc:verbatimCoordinates" xlink:type="simple"><named-content content-type="geo-json" specific-use="{&#34;type&#34;:&#34;Point&#34;,&#34;coordinates&#34;:[19.483333,51.916667]}" id="NCID0EFDBG" xlink:type="simple">51°55'N, 19°29'E</named-content></named-content>, at the base of <italic><tp:taxon-name><tp:taxon-name-part taxon-name-part-type="genus" reg="Carpinus">Carpinus</tp:taxon-name-part><tp:taxon-name-part taxon-name-part-type="species" reg="betulus">betulus</tp:taxon-name-part></tp:taxon-name></italic> in <italic>Fraxino-Alnetum</italic> forest, 11 Dec. 2017, <italic>G. J. Wolski</italic>, LOD 14927! Isotype: LOD 14937!</p></tp:treatment-sec><tp:treatment-sec sec-type="description" id="SECID0E5DBG"><title>Description.</title><p>Plants medium-sized, light to dark green, dull, without metallic luster; stems 2–4 cm long; leaves julaceous and imbricate mainly on lower part of the stem, concave, folded, asymmetrical, ovate to lanceolate, 3.1–3.4 × 1.3–1.5 mm (Fig. <xref ref-type="fig" rid="F4">4C</xref>); the apex acuminate, short, often gently curved; margins not denticulate near the apex; laminal cells narrowly elongate-hexagonal, 113–143 × 15–19 μm at midleaf (Fig. <xref ref-type="fig" rid="F4">4F</xref>), cell areolation loose; decurrencies of 3 rows of rectangular to quadrate cells; capsule inclined.</p></tp:treatment-sec><tp:treatment-sec sec-type="distribution" id="SECID0EMEBG"><title>Distribution.</title><p>Europe (Czech Republic, Estonia, Hungary, Latvia, Lithuania, Poland); North America (U.S.A.).</p></tp:treatment-sec><tp:treatment-sec><!--Section generated to contain objects referenced in tp:taxon-treatment.--><fig id="F4" position="float" orientation="portrait"><object-id xmlns:xlink="http://www.w3.org/1999/xlink" content-type="doi" xlink:type="simple">10.3897/phytokeys.253.142268.figure4</object-id><object-id xmlns:xlink="http://www.w3.org/1999/xlink" content-type="arpha" xlink:type="simple">D190D670-1966-5AF2-9E8B-1C31CE2047FD</object-id><label>Figure 4.</label><caption><p>Selected, most important taxonomic features of taxa from the <italic><tp:taxon-name><tp:taxon-name-part taxon-name-part-type="genus" reg="Plagiothecium">Plagiothecium</tp:taxon-name-part><tp:taxon-name-part taxon-name-part-type="species" reg="nemorale">nemorale</tp:taxon-name-part></tp:taxon-name></italic> complex <bold>A–C</bold> shape and dimensions of the leaves <bold>D–F</bold> shape and dimensions of cells from the middle part of the leaves <bold>A</bold>, <bold>D</bold><italic><tp:taxon-name><tp:taxon-name-part taxon-name-part-type="genus" reg="Plagiothecium">P.</tp:taxon-name-part><tp:taxon-name-part taxon-name-part-type="species" reg="nemorale">nemorale</tp:taxon-name-part></tp:taxon-name></italic> (from lectotype of <italic><tp:taxon-name><tp:taxon-name-part taxon-name-part-type="genus" reg="Stereodon">S.</tp:taxon-name-part><tp:taxon-name-part taxon-name-part-type="species" reg="nemoralis">nemoralis</tp:taxon-name-part></tp:taxon-name></italic>, <italic>J. D. Hooker</italic>, BM 1030713!, based on <xref ref-type="bibr" rid="B38">Wolski et al. 2020</xref> changed) <bold>B</bold>, <bold>E</bold><italic><tp:taxon-name><tp:taxon-name-part taxon-name-part-type="genus" reg="Plagiothecium">P.</tp:taxon-name-part><tp:taxon-name-part taxon-name-part-type="species" reg="longisetum">longisetum</tp:taxon-name-part></tp:taxon-name></italic> (from lectotype of <italic><tp:taxon-name><tp:taxon-name-part taxon-name-part-type="genus" reg="Plagiothecium">P.</tp:taxon-name-part><tp:taxon-name-part taxon-name-part-type="species" reg="longisetum">longisetum</tp:taxon-name-part></tp:taxon-name></italic>, <italic>S. O. Lindberg</italic>, H-SOL 1563011!) <bold>C</bold>, <bold>F</bold><italic><tp:taxon-name><tp:taxon-name-part taxon-name-part-type="genus" reg="Plagiothecium">P.</tp:taxon-name-part><tp:taxon-name-part taxon-name-part-type="species" reg="angusticellum">angusticellum</tp:taxon-name-part></tp:taxon-name></italic> (<italic>B. Goffinet</italic>, <italic>11,795</italic>, NY 02331429, based on <xref ref-type="bibr" rid="B36">Wolski 2020</xref>, changed).</p></caption><graphic xmlns:xlink="http://www.w3.org/1999/xlink" xlink:href="phytokeys-253-067_article-142268__-g004.jpg" position="float" orientation="portrait" xlink:type="simple" id="oo_1269413.jpg"><uri content-type="original_file" xlink:type="simple">https://binary.pensoft.net/fig/1269413</uri></graphic></fig></tp:treatment-sec><ref-list><ref id="B38"><mixed-citation xmlns:xlink="http://www.w3.org/1999/xlink" xlink:type="simple"><person-group><name name-style="western"><surname>Wolski</surname><given-names>GJ</given-names></name><name name-style="western"><surname>Faltyn-Parzymska</surname><given-names>A</given-names></name><name name-style="western"><surname>Proćków</surname><given-names>J</given-names></name></person-group> (<year>2020</year>) <article-title>Lectotypification of the name <italic><tp:taxon-name><tp:taxon-name-part taxon-name-part-type="genus">Stereodon</tp:taxon-name-part><tp:taxon-name-part taxon-name-part-type="species">nemoralis</tp:taxon-name-part></tp:taxon-name></italic> Mitt. (<tp:taxon-name><tp:taxon-name-part taxon-name-part-type="family">Plagiotheciaceae</tp:taxon-name-part></tp:taxon-name>), a basionym of <italic><tp:taxon-name><tp:taxon-name-part taxon-name-part-type="genus">Plagiothecium</tp:taxon-name-part><tp:taxon-name-part taxon-name-part-type="species">nemorale</tp:taxon-name-part></tp:taxon-name></italic> (Mitt.).</article-title><source>PhytoKeys</source><volume>155</volume>: <fpage>141</fpage>–<lpage>153</lpage>. <ext-link xlink:href="10.3897/phytokeys.155.51469" ext-link-type="doi" xlink:type="simple">https://doi.org/10.3897/phytokeys.155.51469</ext-link></mixed-citation></ref><ref id="B36"><mixed-citation xmlns:xlink="http://www.w3.org/1999/xlink" xlink:type="simple"><person-group><name name-style="western"><surname>Wolski</surname><given-names>GJ</given-names></name></person-group> (<year>2020</year>) <article-title>Reassessing the taxonomic diversity of <tp:taxon-name><tp:taxon-name-part taxon-name-part-type="genus">Plagiothecium</tp:taxon-name-part><tp:taxon-name-part taxon-name-part-type="infraspecific-rank">section</tp:taxon-name-part><tp:taxon-name-part taxon-name-part-type="section">Orthophyllum</tp:taxon-name-part></tp:taxon-name> in the North American bryoflora.</article-title><source>Brittonia</source><volume>72</volume>(<issue>4</issue>): <fpage>337</fpage>–<lpage>350</lpage>. <ext-link xlink:href="10.1007/s12228-020-09631-y" ext-link-type="doi" xlink:type="simple">https://doi.org/10.1007/s12228-020-09631-y</ext-link></mixed-citation></ref></ref-list></tp:taxon-treatment>
