# Supplementary material for: ﻿The genus Plagiothecium (Plagiotheciaceae) in Europe — current state of knowledge, checklist and key to taxa
Source: PhytoKeys. 2025 Mar 4;253:67–102. doi: 10.3897/phytokeys.253.142268 (PMC11898098; doi:10.3897/phytokeys.253.142268)
Supplement: XML Treatment for Plagiothecium succulentum var. propaguliferum [file phytokeys.253.142268-treatment12.xml]

<!DOCTYPE tp:taxon-treatment
  PUBLIC "-//TaxonX//DTD Taxonomic Treatment Publishing DTD v0 20100105//EN" "tax-treatment-NSO.dtd">
<tp:taxon-treatment xmlns:tp="http://www.plazi.org/taxpub"><tp:treatment-meta><kwd-group><label>Taxon classification</label><kwd>
                  <named-content content-type="kingdom">Plantae</named-content>
                </kwd><kwd>
                  <named-content content-type="order">Hypnales</named-content>
                </kwd><kwd>
                  <named-content content-type="family">Plagiotheciaceae</named-content>
                </kwd></kwd-group><mixed-citation publication-type="journal"><person-group><name><surname>Wolski</surname><given-names>Grzegorz J.</given-names></name></person-group><article-title>﻿The genus <italic><tp:taxon-name><tp:taxon-name-part taxon-name-part-type="genus" reg="Plagiothecium">Plagiothecium</tp:taxon-name-part></tp:taxon-name></italic> (<tp:taxon-name><tp:taxon-name-part taxon-name-part-type="family">Plagiotheciaceae</tp:taxon-name-part></tp:taxon-name>) in Europe — current state of knowledge, checklist and key to taxa</article-title><source>PhytoKeys</source><day>04</day><month>03</month><year>2025</year><volume>253</volume><fpage>67</fpage><lpage>102</lpage><pub-id pub-id-type="doi">10.3897/phytokeys.253.142268</pub-id></mixed-citation></tp:treatment-meta><tp:nomenclature><label>﻿</label><tp:taxon-name>
                <object-id xmlns:xlink="http://www.w3.org/1999/xlink" content-type="arpha" xlink:type="simple">20892B99-3E0E-5D70-9A2E-53D43486C667</object-id>
                <tp:taxon-name-part taxon-name-part-type="genus" reg="Plagiothecium">Plagiothecium</tp:taxon-name-part>
                <tp:taxon-name-part taxon-name-part-type="species" reg="succulentum">succulentum</tp:taxon-name-part>
                <tp:taxon-name-part taxon-name-part-type="infraspecific-rank">var.</tp:taxon-name-part>
                <tp:taxon-name-part taxon-name-part-type="variety" reg="propaguliferum">propaguliferum</tp:taxon-name-part>
              </tp:taxon-name><tp:taxon-authority>(E.Bauer) G.J.Wolski</tp:taxon-authority><tp:taxon-status xmlns:xlink="http://www.w3.org/1999/xlink" xlink:type="simple">com. nov.</tp:taxon-status><tp:nomenclature-citation-list><tp:nomenclature-citation><tp:taxon-name>
                    <tp:taxon-name-part taxon-name-part-type="genus" reg="Plagiothecium"/>
                    <tp:taxon-name-part taxon-name-part-type="species" reg="succulentum"/>
                  </tp:taxon-name><comment>≡ <tp:taxon-name><tp:taxon-name-part taxon-name-part-type="genus" reg="Plagiothecium">Plagiothecium</tp:taxon-name-part><tp:taxon-name-part taxon-name-part-type="species" reg="succulentum">succulentum</tp:taxon-name-part><tp:taxon-name-part taxon-name-part-type="infraspecific-rank">fo.</tp:taxon-name-part><tp:taxon-name-part taxon-name-part-type="form" reg="propaguliferum">propaguliferum</tp:taxon-name-part></tp:taxon-name> E.Bauer, Deutsche Botanische Monatsschrift 20: 2. 1902. Lectotype (designated here): [Germany,] an Erlenstöcken in Erlbruche am Schiessniger Teiche bei B. Leipa, 250 m, ü. d. adr. M. <italic>V. Schiffner</italic>, <italic>Bryotheca Bohemica 259</italic>, 7 Aug. 1900, C-M-9395! </comment></tp:nomenclature-citation></tp:nomenclature-citation-list></tp:nomenclature><tp:treatment-sec sec-type="description" id="SECID0E4RBG"><title>Description.</title><p>Plants medium-sized, dark golden to brown, very glossy; stems to 2.0–2.5 cm long; leaves spreading, in dry condition shrunken, complanate, symmetrical, ovate-lanceolate, 3.0–3.60 × 1.40–1.60 mm (Fig. <xref ref-type="fig" rid="F5">5B</xref>); apex acuminate, not denticulate; laminal cells linear-rhomboidal, linear-hexagonal, 180–260 × 17.0–20.0 μm at mid-leaf, (Fig. <xref ref-type="fig" rid="F5">5E</xref>), cell areolation loose; decurrencies of 2–3 rows of rectangular cells; capsule inclined.</p></tp:treatment-sec><tp:treatment-sec sec-type="distribution" id="SECID0ELSBG"><title>Distribution.</title><p>Europe (Austria, Czech Republic, Denmark, Germany, Latvia); North America (Canada, U.S.A.).</p></tp:treatment-sec><tp:treatment-sec><!--Section generated to contain objects referenced in tp:taxon-treatment.--><fig id="F5" position="float" orientation="portrait"><object-id xmlns:xlink="http://www.w3.org/1999/xlink" content-type="doi" xlink:type="simple">10.3897/phytokeys.253.142268.figure5</object-id><object-id xmlns:xlink="http://www.w3.org/1999/xlink" content-type="arpha" xlink:type="simple">03280D0A-9C7E-5D88-B108-2B2DCF656850</object-id><label>Figure 5.</label><caption><p>Selected, most important taxonomic features of taxa from the <italic><tp:taxon-name><tp:taxon-name-part taxon-name-part-type="genus" reg="Plagiothecium">Plagiothecium</tp:taxon-name-part><tp:taxon-name-part taxon-name-part-type="species" reg="succulentum">succulentum</tp:taxon-name-part></tp:taxon-name></italic> complex <bold>A–C</bold> shape and dimensions of the leaves <bold>D–F</bold> shape and dimensions of cells from the middle part of the leaves <bold>A</bold>, <bold>D</bold><tp:taxon-name><tp:taxon-name-part taxon-name-part-type="genus" reg="Plagiothecium">P.</tp:taxon-name-part><tp:taxon-name-part taxon-name-part-type="species" reg="succulentum">succulentum</tp:taxon-name-part><tp:taxon-name-part taxon-name-part-type="infraspecific-rank">var.</tp:taxon-name-part><tp:taxon-name-part taxon-name-part-type="variety" reg="succulentum">succulentum</tp:taxon-name-part></tp:taxon-name> (<italic>H. N. Dixon</italic>, <italic>B. M. Sutton</italic>, BM 001007959!) <bold>B</bold>, <bold>E</bold><tp:taxon-name><tp:taxon-name-part taxon-name-part-type="genus" reg="Plagiothecium">P.</tp:taxon-name-part><tp:taxon-name-part taxon-name-part-type="species" reg="succulentum">succulentum</tp:taxon-name-part><tp:taxon-name-part taxon-name-part-type="infraspecific-rank">var.</tp:taxon-name-part><tp:taxon-name-part taxon-name-part-type="variety" reg="propaguliferum">propaguliferum</tp:taxon-name-part></tp:taxon-name> (from lectotype of <tp:taxon-name><tp:taxon-name-part taxon-name-part-type="genus" reg="Plagiothecium">P.</tp:taxon-name-part><tp:taxon-name-part taxon-name-part-type="species" reg="succulentum">succulentum</tp:taxon-name-part><tp:taxon-name-part taxon-name-part-type="infraspecific-rank">fo.</tp:taxon-name-part><tp:taxon-name-part taxon-name-part-type="form" reg="propaguliferum">propaguliferum</tp:taxon-name-part></tp:taxon-name>, <italic>F. V. Schiffner</italic>, C-M-9395!) <bold>C</bold>, <bold>F</bold><tp:taxon-name><tp:taxon-name-part taxon-name-part-type="genus" reg="Plagiothecium">P.</tp:taxon-name-part><tp:taxon-name-part taxon-name-part-type="species" reg="succulentum">succulentum</tp:taxon-name-part><tp:taxon-name-part taxon-name-part-type="infraspecific-rank">var.</tp:taxon-name-part><tp:taxon-name-part taxon-name-part-type="variety" reg="cryptarum">cryptarum</tp:taxon-name-part></tp:taxon-name> (from the lectotype of <tp:taxon-name><tp:taxon-name-part taxon-name-part-type="genus" reg="Plagiothecium">P.</tp:taxon-name-part><tp:taxon-name-part taxon-name-part-type="species" reg="succulentum">succulentum</tp:taxon-name-part><tp:taxon-name-part taxon-name-part-type="infraspecific-rank">var.</tp:taxon-name-part><tp:taxon-name-part taxon-name-part-type="variety" reg="longifolium">longifolium</tp:taxon-name-part><tp:taxon-name-part taxon-name-part-type="infraspecific-rank">fo.</tp:taxon-name-part><tp:taxon-name-part taxon-name-part-type="form" reg="splendens">splendens</tp:taxon-name-part></tp:taxon-name>, <italic>W. Mönkemeyer</italic>, JE 04004213!).</p></caption><graphic xmlns:xlink="http://www.w3.org/1999/xlink" xlink:href="phytokeys-253-067_article-142268__-g005.jpg" position="float" orientation="portrait" xlink:type="simple" id="oo_1269414.jpg"><uri content-type="original_file" xlink:type="simple">https://binary.pensoft.net/fig/1269414</uri></graphic></fig></tp:treatment-sec></tp:taxon-treatment>
