# Supplementary material for: ﻿The genus Plagiothecium (Plagiotheciaceae) in Europe — current state of knowledge, checklist and key to taxa
Source: PhytoKeys. 2025 Mar 4;253:67–102. doi: 10.3897/phytokeys.253.142268 (PMC11898098; doi:10.3897/phytokeys.253.142268)
Supplement: XML Treatment for Plagiothecium cavifolium [file phytokeys.253.142268-treatment14.xml]

<!DOCTYPE tp:taxon-treatment
  PUBLIC "-//TaxonX//DTD Taxonomic Treatment Publishing DTD v0 20100105//EN" "tax-treatment-NSO.dtd">
<tp:taxon-treatment xmlns:tp="http://www.plazi.org/taxpub"><tp:treatment-meta><kwd-group><label>Taxon classification</label><kwd>
                  <named-content content-type="kingdom">Plantae</named-content>
                </kwd><kwd>
                  <named-content content-type="order">Hypnales</named-content>
                </kwd><kwd>
                  <named-content content-type="family">Plagiotheciaceae</named-content>
                </kwd></kwd-group><mixed-citation publication-type="journal"><person-group><name><surname>Wolski</surname><given-names>Grzegorz J.</given-names></name></person-group><article-title>﻿The genus <italic><tp:taxon-name><tp:taxon-name-part taxon-name-part-type="genus" reg="Plagiothecium">Plagiothecium</tp:taxon-name-part></tp:taxon-name></italic> (<tp:taxon-name><tp:taxon-name-part taxon-name-part-type="family">Plagiotheciaceae</tp:taxon-name-part></tp:taxon-name>) in Europe — current state of knowledge, checklist and key to taxa</article-title><source>PhytoKeys</source><day>04</day><month>03</month><year>2025</year><volume>253</volume><fpage>67</fpage><lpage>102</lpage><pub-id pub-id-type="doi">10.3897/phytokeys.253.142268</pub-id></mixed-citation></tp:treatment-meta><tp:nomenclature><label>﻿</label><tp:taxon-name>
                <object-id xmlns:xlink="http://www.w3.org/1999/xlink" content-type="arpha" xlink:type="simple">7244D2F5-9DDC-53A6-86CE-84CB3FB0E3EE</object-id>
                <tp:taxon-name-part taxon-name-part-type="genus" reg="Plagiothecium">Plagiothecium</tp:taxon-name-part>
                <tp:taxon-name-part taxon-name-part-type="species" reg="cavifolium">cavifolium</tp:taxon-name-part>
              </tp:taxon-name><tp:taxon-authority>(Brid.) Z.Iwats., Journal of the Hattori Botanical Laboratory 33: 360. 1970.</tp:taxon-authority><tp:nomenclature-citation-list><tp:nomenclature-citation><tp:taxon-name>
                    <tp:taxon-name-part taxon-name-part-type="genus" reg="Hypnum"/>
                    <tp:taxon-name-part taxon-name-part-type="subgenus" reg="Stereodon"/>
                    <tp:taxon-name-part taxon-name-part-type="species" reg="cavifolium"/>
                  </tp:taxon-name><comment>≡ <tp:taxon-name><tp:taxon-name-part taxon-name-part-type="genus" reg="Hypnum">Hypnum</tp:taxon-name-part> (<tp:taxon-name-part taxon-name-part-type="subgenus" reg="Stereodon">Stereodon</tp:taxon-name-part>) <tp:taxon-name-part taxon-name-part-type="species" reg="cavifolium">cavifolium</tp:taxon-name-part></tp:taxon-name> Brid., Bryologia Universa 2: 556. 1827 ≡ <tp:taxon-name><tp:taxon-name-part taxon-name-part-type="genus" reg="Stereodon">Stereodon</tp:taxon-name-part><tp:taxon-name-part taxon-name-part-type="species" reg="cavifolius">cavifolius</tp:taxon-name-part></tp:taxon-name> (Brid.) Brid., Bryologia Universa 2: 824. 1827. Type: [Canada,] in terra habitat in insula Terre Neuve, <italic>La Pylaie</italic>, B-Brid 915! </comment></tp:nomenclature-citation><tp:nomenclature-citation><tp:taxon-name>
                    <tp:taxon-name-part taxon-name-part-type="genus" reg="Plagiothecium"/>
                    <tp:taxon-name-part taxon-name-part-type="species" reg="roeseanum"/>
                  </tp:taxon-name><comment>= <tp:taxon-name><tp:taxon-name-part taxon-name-part-type="genus" reg="Plagiothecium">Plagiothecium</tp:taxon-name-part><tp:taxon-name-part taxon-name-part-type="species" reg="roeseanum">roeseanum</tp:taxon-name-part></tp:taxon-name> Hampe <italic>ex</italic> Schimp., Bryologia Europea 5: 193, 504, table X. 1851 ≡ <tp:taxon-name><tp:taxon-name-part taxon-name-part-type="genus" reg="Hypnum">Hypnum</tp:taxon-name-part><tp:taxon-name-part taxon-name-part-type="species" reg="roeseanum">roeseanum</tp:taxon-name-part></tp:taxon-name> Hampe <italic>in</italic> Bruch, Schimper and W.Gümbel, Bryologia Europea 5: 193, 504. 1851, nom. inval. ≡ <tp:taxon-name><tp:taxon-name-part taxon-name-part-type="genus" reg="Plagiothecium">Plagiothecium</tp:taxon-name-part><tp:taxon-name-part taxon-name-part-type="species" reg="sylvaticum">sylvaticum</tp:taxon-name-part><tp:taxon-name-part taxon-name-part-type="infraspecific-rank">var.</tp:taxon-name-part><tp:taxon-name-part taxon-name-part-type="variety" reg="roeseanum">roeseanum</tp:taxon-name-part></tp:taxon-name> (Hampe <italic>ex</italic> Schimp.) A.W.H.Walther &amp; Moldendo, Die Laubmoose Oberfrankens 177. 1868 ≡ <tp:taxon-name><tp:taxon-name-part taxon-name-part-type="genus" reg="Plagiothecium">Plagiothecium</tp:taxon-name-part><tp:taxon-name-part taxon-name-part-type="species" reg="denticulatum">denticulatum</tp:taxon-name-part><tp:taxon-name-part taxon-name-part-type="infraspecific-rank">var.</tp:taxon-name-part><tp:taxon-name-part taxon-name-part-type="variety" reg="roeseanum">roeseanum</tp:taxon-name-part></tp:taxon-name> (Hampe <italic>ex</italic> Schimp.) Hérib., Mémoires de l’Académie des Sciences, Belles-lettres et Arts de Clermont-Ferrand, Deuxième Série, 14: 228. 1899 ≡ <tp:taxon-name><tp:taxon-name-part taxon-name-part-type="genus" reg="Plagiothecium">Plagiothecium</tp:taxon-name-part><tp:taxon-name-part taxon-name-part-type="species" reg="denticulatum">denticulatum</tp:taxon-name-part><tp:taxon-name-part taxon-name-part-type="infraspecific-rank">subsp.</tp:taxon-name-part><tp:taxon-name-part taxon-name-part-type="subspecies" reg="roeseanum">roeseanum</tp:taxon-name-part></tp:taxon-name> (Hampe <italic>ex</italic> Schimp.) Grout, Moss Flora of North America 3: 158. 1932. Type: [Germany,] Ad terram arenosam sub <italic>Fagis</italic> in monte Inselberg Thuringiae cl. <italic>A. Roese</italic> legit atque nobiscum benevole communicavit, JE 04004196!, JE 04004197!, JE 04004198!, JE 04004199!, HBG-021130! </comment></tp:nomenclature-citation><tp:nomenclature-citation><tp:taxon-name>
                    <tp:taxon-name-part taxon-name-part-type="genus" reg="Plagiothecium"/>
                    <tp:taxon-name-part taxon-name-part-type="species" reg="orthocladium"/>
                  </tp:taxon-name><comment>= <tp:taxon-name><tp:taxon-name-part taxon-name-part-type="genus" reg="Plagiothecium">Plagiothecium</tp:taxon-name-part><tp:taxon-name-part taxon-name-part-type="species" reg="orthocladium">orthocladium</tp:taxon-name-part></tp:taxon-name> Schimp., Bryologia Europea 5: 193, 504, table X. 1851 ≡ <tp:taxon-name><tp:taxon-name-part taxon-name-part-type="genus" reg="Plagiothecium">Plagiothecium</tp:taxon-name-part><tp:taxon-name-part taxon-name-part-type="species" reg="sylvaticum">sylvaticum</tp:taxon-name-part><tp:taxon-name-part taxon-name-part-type="infraspecific-rank">var.</tp:taxon-name-part><tp:taxon-name-part taxon-name-part-type="variety" reg="orthocladium">orthocladium</tp:taxon-name-part></tp:taxon-name> (Schimp.) Schimp., Corollarium Bryologiae Europaeae 115. 1856 ≡ <tp:taxon-name><tp:taxon-name-part taxon-name-part-type="genus" reg="Hypnum">Hypnum</tp:taxon-name-part><tp:taxon-name-part taxon-name-part-type="species" reg="sylvaticum">sylvaticum</tp:taxon-name-part><tp:taxon-name-part taxon-name-part-type="infraspecific-rank">var.</tp:taxon-name-part><tp:taxon-name-part taxon-name-part-type="variety" reg="orthocladium">orthocladium</tp:taxon-name-part></tp:taxon-name> (Schimp.) Husn., Flore Analytique et Descriptive des Mousses du Nord-Ouest, 2 Edition 149. 1882 ≡ <tp:taxon-name><tp:taxon-name-part taxon-name-part-type="genus" reg="Plagiothecium">Plagiothecium</tp:taxon-name-part><tp:taxon-name-part taxon-name-part-type="species" reg="roeseanum">roeseanum</tp:taxon-name-part><tp:taxon-name-part taxon-name-part-type="infraspecific-rank">var.</tp:taxon-name-part><tp:taxon-name-part taxon-name-part-type="variety" reg="orthocladium">orthocladium</tp:taxon-name-part></tp:taxon-name> (Schimp.) Limpr., Die Laubmoose Deutschlands, Oesterreichs und der Schweiz 3: 262. 1897 ≡ <tp:taxon-name><tp:taxon-name-part taxon-name-part-type="genus" reg="Plagiothecium">Plagiothecium</tp:taxon-name-part><tp:taxon-name-part taxon-name-part-type="species" reg="denticulatum">denticulatum</tp:taxon-name-part><tp:taxon-name-part taxon-name-part-type="infraspecific-rank">var.</tp:taxon-name-part><tp:taxon-name-part taxon-name-part-type="variety" reg="orthocladium">orthocladium</tp:taxon-name-part></tp:taxon-name> (Schimp.) Hérib., Mémoires de l’Académie des Sciences, Belles-lettres et Arts de Clermont-Ferrand, Deuxième Série, 14: 229. 1899 ≡ <tp:taxon-name><tp:taxon-name-part taxon-name-part-type="genus" reg="Plagiothecium">Plagiothecium</tp:taxon-name-part><tp:taxon-name-part taxon-name-part-type="species" reg="sylvaticum">sylvaticum</tp:taxon-name-part><tp:taxon-name-part taxon-name-part-type="infraspecific-rank">fo.</tp:taxon-name-part><tp:taxon-name-part taxon-name-part-type="form" reg="orthocladium">orthocladium</tp:taxon-name-part></tp:taxon-name> (Schimp.) Barkman, Phytosociology and Ecology of Cryptogamic Epiphytes 619. 1958, <italic>comb. inval.</italic> ≡ <tp:taxon-name><tp:taxon-name-part taxon-name-part-type="genus" reg="Plagiothecium">Plagiothecium</tp:taxon-name-part><tp:taxon-name-part taxon-name-part-type="species" reg="cavifolium">cavifolium</tp:taxon-name-part><tp:taxon-name-part taxon-name-part-type="infraspecific-rank">var.</tp:taxon-name-part><tp:taxon-name-part taxon-name-part-type="variety" reg="orthocladium">orthocladium</tp:taxon-name-part></tp:taxon-name> (Schimp.) Z.Iwats., Journal of the Hattori Botanical Laboratory 33: 371. 1970. Type: In m. Donnersberg Vogesi inferioris, <italic>Th. Gumbel</italic> legit auno 1842 (<italic>n.v</italic>.). </comment></tp:nomenclature-citation><tp:nomenclature-citation><tp:taxon-name>
                    <tp:taxon-name-part taxon-name-part-type="genus" reg="Plagiothecium"/>
                    <tp:taxon-name-part taxon-name-part-type="species" reg="attenuatirameum"/>
                  </tp:taxon-name><comment>= <tp:taxon-name><tp:taxon-name-part taxon-name-part-type="genus" reg="Plagiothecium">Plagiothecium</tp:taxon-name-part><tp:taxon-name-part taxon-name-part-type="species" reg="attenuatirameum">attenuatirameum</tp:taxon-name-part></tp:taxon-name> Kindb., Catalogue of Canadian Plants, Part VI, Musci 277. 1892 ≡ <tp:taxon-name><tp:taxon-name-part taxon-name-part-type="genus" reg="Plagiothecium">Plagiothecium</tp:taxon-name-part><tp:taxon-name-part taxon-name-part-type="species" reg="laetum">laetum</tp:taxon-name-part><tp:taxon-name-part taxon-name-part-type="infraspecific-rank">subsp.</tp:taxon-name-part><tp:taxon-name-part taxon-name-part-type="subspecies" reg="attenuatirameum">attenuatirameum</tp:taxon-name-part></tp:taxon-name> (Kindb.) Kindb., Canadian Record of Science 6(2): 72. 1894. Type: Canada, Québec, Chelsea in Gilmour’s Park, on rock, <italic>J. Macoun 417</italic>, 6 September 1889, herb. <italic>I.Thériot</italic>, PC0132687! </comment></tp:nomenclature-citation><tp:nomenclature-citation><tp:taxon-name>
                    <tp:taxon-name-part taxon-name-part-type="genus" reg="Plagiothecium"/>
                    <tp:taxon-name-part taxon-name-part-type="species" reg="roeseanum"/>
                  </tp:taxon-name><comment>= <tp:taxon-name><tp:taxon-name-part taxon-name-part-type="genus" reg="Plagiothecium">Plagiothecium</tp:taxon-name-part><tp:taxon-name-part taxon-name-part-type="species" reg="roeseanum">roeseanum</tp:taxon-name-part><tp:taxon-name-part taxon-name-part-type="infraspecific-rank">var.</tp:taxon-name-part><tp:taxon-name-part taxon-name-part-type="variety" reg="angustirete">angustirete</tp:taxon-name-part></tp:taxon-name> Warnst., Verhandlungen des Botanischen Vereins der Provinz Brandenburg 42: 214. 1900 ≡ <tp:taxon-name><tp:taxon-name-part taxon-name-part-type="genus" reg="Plagiothecium">Plagiothecium</tp:taxon-name-part><tp:taxon-name-part taxon-name-part-type="species" reg="roeseanum">roeseanum</tp:taxon-name-part><tp:taxon-name-part taxon-name-part-type="infraspecific-rank">fo.</tp:taxon-name-part><tp:taxon-name-part taxon-name-part-type="form" reg="angistirete">angistirete</tp:taxon-name-part></tp:taxon-name> (Warnst.) Jedl., Spisy Vydávané Přírodovĕdeckou Fakultou Masarykovy University 308: 39. 1948. Type: Germany, Brandenburg, Chorin (Mark), Hohlweg am Bach, am Waldhohlwege im „Forstarten” mit <tp:taxon-name><tp:taxon-name-part taxon-name-part-type="genus" reg="Eurhynchium">Eurhynchium</tp:taxon-name-part><tp:taxon-name-part taxon-name-part-type="species" reg="schleicheri">schleicheri</tp:taxon-name-part></tp:taxon-name>, <italic>L. Loeske</italic>, 10 Sep. 1899, herb. <italic>H. Dohl</italic>, JE 4004200! </comment></tp:nomenclature-citation><tp:nomenclature-citation><tp:taxon-name>
                    <tp:taxon-name-part taxon-name-part-type="genus" reg="Plagiothecium"/>
                    <tp:taxon-name-part taxon-name-part-type="species" reg="roeseanum"/>
                  </tp:taxon-name><comment>= <tp:taxon-name><tp:taxon-name-part taxon-name-part-type="genus" reg="Plagiothecium">Plagiothecium</tp:taxon-name-part><tp:taxon-name-part taxon-name-part-type="species" reg="roeseanum">roeseanum</tp:taxon-name-part><tp:taxon-name-part taxon-name-part-type="infraspecific-rank">var.</tp:taxon-name-part><tp:taxon-name-part taxon-name-part-type="variety" reg="japonicum">japonicum</tp:taxon-name-part></tp:taxon-name> Cardot, Bulletin de la Société Botanique de Genève, sér. 2, 4: 385. 1912. Type: Japan, Aomori Pref., <italic>Faurie 408</italic> (“<tp:taxon-name><tp:taxon-name-part taxon-name-part-type="genus" reg="Plagiothecium">P.</tp:taxon-name-part><tp:taxon-name-part taxon-name-part-type="species" reg="silvaticum">silvaticum</tp:taxon-name-part><tp:taxon-name-part taxon-name-part-type="infraspecific-rank">var.</tp:taxon-name-part><tp:taxon-name-part taxon-name-part-type="variety" reg="orthocladum">orthocladum</tp:taxon-name-part></tp:taxon-name> Sch.”), herb. <italic>J. Cardot</italic>, PC 0132574!; idem, <italic>Faurie 418</italic>; Kanita, <italic>Faurie 1812</italic>; Hirosaki, <italic>Faurie 1878</italic>; Osorezan, <italic>Faurie 2104</italic>; château d’Akita, <italic>Faurie 2904</italic>; Nayoro, <italic>Faurie 3078</italic> in parte; Sambongi, <italic>Faurie 3190</italic>; Otaru, <italic>Faurie 3753</italic>; Tobetsu, <italic>Faurie 3761</italic>, KYO. </comment></tp:nomenclature-citation></tp:nomenclature-citation-list></tp:nomenclature><tp:treatment-sec sec-type="description" id="SECID0EVEAI"><title>Description.</title><p>Plants small-sized, yellowish-green to light green; stems 2–4 cm long; leaves julaceous, concave, imbricate, symmetrical, more or less folded, 1.2–2.5 × 0.6–1.0 mm (Fig. <xref ref-type="fig" rid="F6">6A</xref>); the apex not denticulate; laminal cells 100–150 × 10–12 μm at midleaf (Fig. <xref ref-type="fig" rid="F6">6B</xref>), cell areolation quite loose; decurrencies of 2–3 rows of rectangular to quadrate cells; setae 1.8–2.5 cm; capsule inclined.</p><fig id="F6" position="float" orientation="portrait"><object-id xmlns:xlink="http://www.w3.org/1999/xlink" content-type="doi" xlink:type="simple">10.3897/phytokeys.253.142268.figure6</object-id><object-id xmlns:xlink="http://www.w3.org/1999/xlink" content-type="arpha" xlink:type="simple">C6A749E8-ACE5-59DE-9A8E-B2AECEAA1DB3</object-id><label>Figure 6.</label><caption><p>Selected, most important taxonomic features of taxa from the <italic><tp:taxon-name><tp:taxon-name-part taxon-name-part-type="genus" reg="Plagiothecium">Plagiothecium</tp:taxon-name-part><tp:taxon-name-part taxon-name-part-type="species" reg="cavifolium">cavifolium</tp:taxon-name-part></tp:taxon-name></italic> complex <bold>A</bold>, <bold>C</bold>, <bold>E</bold>, <bold>G</bold> shape and dimensions of the leaves <bold>B</bold>, <bold>D</bold>, <bold>F</bold>, <bold>H</bold> shape and dimensions of cells from the middle part of the leaves <bold>A, B</bold><italic><tp:taxon-name><tp:taxon-name-part taxon-name-part-type="genus" reg="Plagiothecium">P.</tp:taxon-name-part><tp:taxon-name-part taxon-name-part-type="species" reg="cavifolium">cavifolium</tp:taxon-name-part></tp:taxon-name></italic> (from type of <italic><tp:taxon-name><tp:taxon-name-part taxon-name-part-type="genus" reg="Hypnum">Hypnum</tp:taxon-name-part><tp:taxon-name-part taxon-name-part-type="species" reg="roeseanum">roeseanum</tp:taxon-name-part></tp:taxon-name></italic>, <italic>A. Roese</italic>, JE4004197!) <bold>C, D</bold><italic><tp:taxon-name><tp:taxon-name-part taxon-name-part-type="genus" reg="Plagiothecium">P.</tp:taxon-name-part><tp:taxon-name-part taxon-name-part-type="species" reg="ikegamii">ikegamii</tp:taxon-name-part></tp:taxon-name></italic> (from type of <italic><tp:taxon-name><tp:taxon-name-part taxon-name-part-type="genus" reg="Plagiothecium">P.</tp:taxon-name-part><tp:taxon-name-part taxon-name-part-type="species" reg="propaguliferum">propaguliferum</tp:taxon-name-part></tp:taxon-name></italic>, <italic>Y. Iishiba</italic>, PC 0132610!) <bold>E, F</bold><italic><tp:taxon-name><tp:taxon-name-part taxon-name-part-type="genus" reg="Plagiothecium">P.</tp:taxon-name-part><tp:taxon-name-part taxon-name-part-type="species" reg="subjulaceum">subjulaceum</tp:taxon-name-part></tp:taxon-name></italic> (from type of <tp:taxon-name><tp:taxon-name-part taxon-name-part-type="genus" reg="Plagiothecium">P.</tp:taxon-name-part><tp:taxon-name-part taxon-name-part-type="species" reg="roeseanum">roeseanum</tp:taxon-name-part><tp:taxon-name-part taxon-name-part-type="infraspecific-rank">fo.</tp:taxon-name-part><tp:taxon-name-part taxon-name-part-type="form" reg="umbrosa">umbrosa</tp:taxon-name-part></tp:taxon-name>, <italic>R. Schmidt</italic>, HBG 021131!) <bold>G, H</bold><italic><tp:taxon-name><tp:taxon-name-part taxon-name-part-type="genus" reg="Plagiothecium">P.</tp:taxon-name-part><tp:taxon-name-part taxon-name-part-type="species" reg="flaccidum">flaccidum</tp:taxon-name-part></tp:taxon-name></italic> (from type of <italic><tp:taxon-name><tp:taxon-name-part taxon-name-part-type="genus" reg="Leskea">Leskea</tp:taxon-name-part><tp:taxon-name-part taxon-name-part-type="species" reg="flaccida">flaccida</tp:taxon-name-part></tp:taxon-name></italic>, <italic>J. Torrey</italic>, B 31076701!), based on <xref ref-type="bibr" rid="B48">Wolski et al. 2022b</xref> changed.</p></caption><graphic xmlns:xlink="http://www.w3.org/1999/xlink" xlink:href="phytokeys-253-067_article-142268__-g006.jpg" position="float" orientation="portrait" xlink:type="simple" id="oo_1269415.jpg"><uri content-type="original_file" xlink:type="simple">https://binary.pensoft.net/fig/1269415</uri></graphic></fig></tp:treatment-sec><tp:treatment-sec sec-type="distribution" id="SECID0E4JAI"><title>Distribution.</title><p>Europe (Czech Republic, Denmark, Finland, Germany, Italy, Lithuania, Norway, Poland, Portugal, Romania, Serbia, Slovakia, Slovenia, Sweden, Switzerland, Ukraine, United Kingdom).</p></tp:treatment-sec><ref-list><ref id="B48"><mixed-citation xmlns:xlink="http://www.w3.org/1999/xlink" xlink:type="simple"><person-group><name name-style="western"><surname>Wolski</surname><given-names>GJ</given-names></name><name name-style="western"><surname>Tylak</surname><given-names>A</given-names></name><name name-style="western"><surname>Buck</surname><given-names>WR</given-names></name></person-group> (<year>2022b</year>) <article-title>Revision of the <italic><tp:taxon-name><tp:taxon-name-part taxon-name-part-type="genus">Plagiothecium</tp:taxon-name-part><tp:taxon-name-part taxon-name-part-type="species">cavifolium</tp:taxon-name-part></tp:taxon-name></italic> complex (<tp:taxon-name><tp:taxon-name-part taxon-name-part-type="phylum">Bryophyta</tp:taxon-name-part></tp:taxon-name>: <tp:taxon-name><tp:taxon-name-part taxon-name-part-type="family">Plagiotheciaceae</tp:taxon-name-part></tp:taxon-name>).</article-title><source>Diversity</source><volume>14</volume>(<issue>8</issue>): <fpage>633</fpage>. <ext-link xlink:href="10.3390/d14080633" ext-link-type="doi" xlink:type="simple">https://doi.org/10.3390/d14080633</ext-link></mixed-citation></ref></ref-list></tp:taxon-treatment>
