# Supplementary material for: ﻿The genus Plagiothecium (Plagiotheciaceae) in Europe — current state of knowledge, checklist and key to taxa
Source: PhytoKeys. 2025 Mar 4;253:67–102. doi: 10.3897/phytokeys.253.142268 (PMC11898098; doi:10.3897/phytokeys.253.142268)
Supplement: XML Treatment for Plagiothecium ikegamii [file phytokeys.253.142268-treatment15.xml]

<!DOCTYPE tp:taxon-treatment
  PUBLIC "-//TaxonX//DTD Taxonomic Treatment Publishing DTD v0 20100105//EN" "tax-treatment-NSO.dtd">
<tp:taxon-treatment xmlns:tp="http://www.plazi.org/taxpub"><tp:treatment-meta><kwd-group><label>Taxon classification</label><kwd>
                  <named-content content-type="kingdom">Plantae</named-content>
                </kwd><kwd>
                  <named-content content-type="order">Hypnales</named-content>
                </kwd><kwd>
                  <named-content content-type="family">Plagiotheciaceae</named-content>
                </kwd></kwd-group><mixed-citation publication-type="journal"><person-group><name><surname>Wolski</surname><given-names>Grzegorz J.</given-names></name></person-group><article-title>﻿The genus <italic><tp:taxon-name><tp:taxon-name-part taxon-name-part-type="genus" reg="Plagiothecium">Plagiothecium</tp:taxon-name-part></tp:taxon-name></italic> (<tp:taxon-name><tp:taxon-name-part taxon-name-part-type="family">Plagiotheciaceae</tp:taxon-name-part></tp:taxon-name>) in Europe — current state of knowledge, checklist and key to taxa</article-title><source>PhytoKeys</source><day>04</day><month>03</month><year>2025</year><volume>253</volume><fpage>67</fpage><lpage>102</lpage><pub-id pub-id-type="doi">10.3897/phytokeys.253.142268</pub-id></mixed-citation></tp:treatment-meta><tp:nomenclature><label>﻿</label><tp:taxon-name>
                <object-id xmlns:xlink="http://www.w3.org/1999/xlink" content-type="arpha" xlink:type="simple">B5D5B065-F871-5985-A7FD-C89112AF0649</object-id>
                <tp:taxon-name-part taxon-name-part-type="genus" reg="Plagiothecium">Plagiothecium</tp:taxon-name-part>
                <tp:taxon-name-part taxon-name-part-type="species" reg="ikegamii">ikegamii</tp:taxon-name-part>
              </tp:taxon-name><tp:taxon-authority>Sakurai, Botanical Magazine (Tokyo) 62: 113, f. 3. 1949.</tp:taxon-authority><tp:nomenclature-citation-list><tp:nomenclature-citation><tp:taxon-name>
                    <tp:taxon-name-part taxon-name-part-type="genus" reg="Plagiothecium"/>
                    <tp:taxon-name-part taxon-name-part-type="species" reg="roeseanum"/>
                  </tp:taxon-name><comment>= <tp:taxon-name><tp:taxon-name-part taxon-name-part-type="genus" reg="Plagiothecium">Plagiothecium</tp:taxon-name-part><tp:taxon-name-part taxon-name-part-type="species" reg="roeseanum">roeseanum</tp:taxon-name-part><tp:taxon-name-part taxon-name-part-type="infraspecific-rank">var.</tp:taxon-name-part><tp:taxon-name-part taxon-name-part-type="variety" reg="alpinum">alpinum</tp:taxon-name-part></tp:taxon-name> Kern, Jahresbericht der Schlesischen Gesellschaft für Vaterländische Cultur 91(2b): 64. 1914 ≡ <tp:taxon-name><tp:taxon-name-part taxon-name-part-type="genus" reg="Plagiothecium">Plagiothecium</tp:taxon-name-part><tp:taxon-name-part taxon-name-part-type="species" reg="roeseanum">roeseanum</tp:taxon-name-part><tp:taxon-name-part taxon-name-part-type="infraspecific-rank">fo.</tp:taxon-name-part><tp:taxon-name-part taxon-name-part-type="form" reg="alpinum">alpinum</tp:taxon-name-part></tp:taxon-name> (Kern) Jedl., Spisy Vydávané Přírodovĕdeckou Fakultou Masarykovy University 308: 37. 1948 ≡ <tp:taxon-name><tp:taxon-name-part taxon-name-part-type="genus" reg="Plagiothecium">Plagiothecium</tp:taxon-name-part><tp:taxon-name-part taxon-name-part-type="species" reg="alpinum">alpinum</tp:taxon-name-part></tp:taxon-name> (Kern) Jedl., Spisy Vydávané Přírodovĕdeckou Fakultou Masarykovy University 318: 5, 1950. Type: Italy, Felsritzen des Cruschettapasses an der Schweizer Grenze, 2300 m, 30 July 1913, <italic>F. Kern</italic>, PC 0132603! </comment></tp:nomenclature-citation><tp:nomenclature-citation><tp:taxon-name>
                    <tp:taxon-name-part taxon-name-part-type="genus" reg="Plagiothecium"/>
                    <tp:taxon-name-part taxon-name-part-type="species" reg="roeseanum"/>
                  </tp:taxon-name><comment>= <tp:taxon-name><tp:taxon-name-part taxon-name-part-type="genus" reg="Plagiothecium">Plagiothecium</tp:taxon-name-part><tp:taxon-name-part taxon-name-part-type="species" reg="roeseanum">roeseanum</tp:taxon-name-part><tp:taxon-name-part taxon-name-part-type="infraspecific-rank">fo.</tp:taxon-name-part><tp:taxon-name-part taxon-name-part-type="form" reg="rigidum">rigidum</tp:taxon-name-part></tp:taxon-name> Jedl., Spisy Vydávané Přírodovĕdeckou Fakultou Masarykovy University 308: 37. 1948. Type (authentic specimens cited in Jedlička 1961): Moravia, Jeseníky, Švýcárna, 1300 m, ster., <italic>J. Podpěra</italic>, H.M.B.; Brno, Bílovice, cfr., <italic>K. Doležal</italic>, H.U.B., as. <tp:taxon-name><tp:taxon-name-part taxon-name-part-type="genus" reg="Plagiothecium">P.</tp:taxon-name-part><tp:taxon-name-part taxon-name-part-type="species" reg="denticulatum">denticulatum</tp:taxon-name-part></tp:taxon-name>; Adamov, in conc. riv. Kateřinský, ster., <italic>J. Jedlička</italic>, H.J.; Slovakia, Vysoké Tatry, Štrbské Solisko, in <tp:taxon-name><tp:taxon-name-part taxon-name-part-type="genus" reg="Calamagrostideto">Calamagrostideto</tp:taxon-name-part><tp:taxon-name-part taxon-name-part-type="species" reg="villosae">villosae</tp:taxon-name-part></tp:taxon-name>, solo granitico, 1385 m, ster., Krajina, H.U.P., sub <tp:taxon-name><tp:taxon-name-part taxon-name-part-type="genus" reg="Plagiothecium">P.</tp:taxon-name-part><tp:taxon-name-part taxon-name-part-type="species" reg="denticulatum">denticulatum</tp:taxon-name-part></tp:taxon-name> (<italic>n.v</italic>.). </comment></tp:nomenclature-citation><tp:nomenclature-citation><tp:taxon-name>
                    <tp:taxon-name-part taxon-name-part-type="genus" reg="Plagiothecium"/>
                    <tp:taxon-name-part taxon-name-part-type="species" reg="roeseanum"/>
                  </tp:taxon-name><comment>= <tp:taxon-name><tp:taxon-name-part taxon-name-part-type="genus" reg="Plagiothecium">Plagiothecium</tp:taxon-name-part><tp:taxon-name-part taxon-name-part-type="species" reg="roeseanum">roeseanum</tp:taxon-name-part><tp:taxon-name-part taxon-name-part-type="infraspecific-rank">fo.</tp:taxon-name-part><tp:taxon-name-part taxon-name-part-type="form" reg="subdentatum">subdentatum</tp:taxon-name-part></tp:taxon-name> Jedl., Spisy Vydávané Přírodovĕdeckou Fakultou Masarykovy University 308: 38. 1948 ≡ <tp:taxon-name><tp:taxon-name-part taxon-name-part-type="genus" reg="Plagiothecium">Plagiothecium</tp:taxon-name-part><tp:taxon-name-part taxon-name-part-type="species" reg="subdentatum">subdentatum</tp:taxon-name-part></tp:taxon-name> (Jedl.) Jedl., Spisy Vydávané Přírodovĕdeckou Fakultou Masarykovy University 318: 5. 1950. Type (authentic specimens cited in Jedlička 1961): Moravia, Jeseníky, ster. cum Desmatodon, Frank, H.P., Inter. p. Dalečín et Jimramov, 500 m, ster., <italic>J. Podpěra</italic>, H.P.; Carp. occid., Rožnov, s.m. Radhošt, versus Kluzov, ster., <italic>J. Podpěra</italic>, H.P.; Turcia, Salonichi, Kartaš-dagh, 1200 m, ster., <italic>J. Podpěra</italic>, H.P. (<italic>n.v</italic>.). </comment></tp:nomenclature-citation><tp:nomenclature-citation><tp:taxon-name>
                    <tp:taxon-name-part taxon-name-part-type="genus" reg="Plagiothecium"/>
                    <tp:taxon-name-part taxon-name-part-type="species" reg="propaguliferum"/>
                  </tp:taxon-name><comment>= <tp:taxon-name><tp:taxon-name-part taxon-name-part-type="genus" reg="Plagiothecium">Plagiothecium</tp:taxon-name-part><tp:taxon-name-part taxon-name-part-type="species" reg="propaguliferum">propaguliferum</tp:taxon-name-part></tp:taxon-name> Broth., in sched. Basis: Japan, Sendai, <italic>Y. Iishiba</italic>, July 1907, herb. <italic>J. Cardot</italic>, <italic>I. Thériot</italic>, PC 0132610! </comment></tp:nomenclature-citation><tp:nomenclature-citation><tp:taxon-name>
                    <tp:taxon-name-part taxon-name-part-type="genus" reg="Plagiothecium"/>
                    <tp:taxon-name-part taxon-name-part-type="species" reg="apiculatum"/>
                  </tp:taxon-name><comment>= <tp:taxon-name><tp:taxon-name-part taxon-name-part-type="genus" reg="Plagiothecium">Plagiothecium</tp:taxon-name-part><tp:taxon-name-part taxon-name-part-type="species" reg="apiculatum">apiculatum</tp:taxon-name-part></tp:taxon-name> Sakurai, in sched. Basis: Japan, Niigata Pref., Toyanao, 2 Apr. 1942, <italic>Y. Ikegami 4256</italic>, MAK B115140! </comment></tp:nomenclature-citation></tp:nomenclature-citation-list></tp:nomenclature><tp:treatment-sec sec-type="material" id="SECID0ESRAI"><title>Type.</title><p>Japan, Etigo Prov., Mt. Renge, ad terram, ca. 2200 m, <italic>Y.Ikegami 11270</italic>, herb. <italic>K. Sakurai 16336</italic>, August 1949; Shinano Prov., Mt. Shirouma, 2500 m, <italic>N. Takaki in herb</italic>. <italic>K. Sakurai 16368</italic>, August 1949 (<italic>n.v</italic>.).</p></tp:treatment-sec><tp:treatment-sec sec-type="description" id="SECID0ECSAI"><title>Description.</title><p>Plants medium-sized, yellowish-green; stems 2–4 cm long; leaves julaceous, concave, imbricate, symmetrical, more or less folded, 1.3–2.0 × 0.5–1.2 mm (Fig. <xref ref-type="fig" rid="F6">6C</xref>); the apex denticulate; laminal cells 100–150 × 10–12 μm at midleaf (Fig. <xref ref-type="fig" rid="F6">6D</xref>), cell areolation quite loose; decurrencies of 1–2 rows of rectangular to quadrate cells; capsule inclined.</p></tp:treatment-sec><tp:treatment-sec sec-type="distribution" id="SECID0EQSAI"><title>Distribution.</title><p>Asia (Japan); Europe (Czech Republic, Italy), but the range of this taxon still requires research.</p></tp:treatment-sec><tp:treatment-sec><!--Section generated to contain objects referenced in tp:taxon-treatment.--><fig id="F6" position="float" orientation="portrait"><object-id xmlns:xlink="http://www.w3.org/1999/xlink" content-type="doi" xlink:type="simple">10.3897/phytokeys.253.142268.figure6</object-id><object-id xmlns:xlink="http://www.w3.org/1999/xlink" content-type="arpha" xlink:type="simple">C6A749E8-ACE5-59DE-9A8E-B2AECEAA1DB3</object-id><label>Figure 6.</label><caption><p>Selected, most important taxonomic features of taxa from the <italic><tp:taxon-name><tp:taxon-name-part taxon-name-part-type="genus" reg="Plagiothecium">Plagiothecium</tp:taxon-name-part><tp:taxon-name-part taxon-name-part-type="species" reg="cavifolium">cavifolium</tp:taxon-name-part></tp:taxon-name></italic> complex <bold>A</bold>, <bold>C</bold>, <bold>E</bold>, <bold>G</bold> shape and dimensions of the leaves <bold>B</bold>, <bold>D</bold>, <bold>F</bold>, <bold>H</bold> shape and dimensions of cells from the middle part of the leaves <bold>A, B</bold><italic><tp:taxon-name><tp:taxon-name-part taxon-name-part-type="genus" reg="Plagiothecium">P.</tp:taxon-name-part><tp:taxon-name-part taxon-name-part-type="species" reg="cavifolium">cavifolium</tp:taxon-name-part></tp:taxon-name></italic> (from type of <italic><tp:taxon-name><tp:taxon-name-part taxon-name-part-type="genus" reg="Hypnum">Hypnum</tp:taxon-name-part><tp:taxon-name-part taxon-name-part-type="species" reg="roeseanum">roeseanum</tp:taxon-name-part></tp:taxon-name></italic>, <italic>A. Roese</italic>, JE4004197!) <bold>C, D</bold><italic><tp:taxon-name><tp:taxon-name-part taxon-name-part-type="genus" reg="Plagiothecium">P.</tp:taxon-name-part><tp:taxon-name-part taxon-name-part-type="species" reg="ikegamii">ikegamii</tp:taxon-name-part></tp:taxon-name></italic> (from type of <italic><tp:taxon-name><tp:taxon-name-part taxon-name-part-type="genus" reg="Plagiothecium">P.</tp:taxon-name-part><tp:taxon-name-part taxon-name-part-type="species" reg="propaguliferum">propaguliferum</tp:taxon-name-part></tp:taxon-name></italic>, <italic>Y. Iishiba</italic>, PC 0132610!) <bold>E, F</bold><italic><tp:taxon-name><tp:taxon-name-part taxon-name-part-type="genus" reg="Plagiothecium">P.</tp:taxon-name-part><tp:taxon-name-part taxon-name-part-type="species" reg="subjulaceum">subjulaceum</tp:taxon-name-part></tp:taxon-name></italic> (from type of <tp:taxon-name><tp:taxon-name-part taxon-name-part-type="genus" reg="Plagiothecium">P.</tp:taxon-name-part><tp:taxon-name-part taxon-name-part-type="species" reg="roeseanum">roeseanum</tp:taxon-name-part><tp:taxon-name-part taxon-name-part-type="infraspecific-rank">fo.</tp:taxon-name-part><tp:taxon-name-part taxon-name-part-type="form" reg="umbrosa">umbrosa</tp:taxon-name-part></tp:taxon-name>, <italic>R. Schmidt</italic>, HBG 021131!) <bold>G, H</bold><italic><tp:taxon-name><tp:taxon-name-part taxon-name-part-type="genus" reg="Plagiothecium">P.</tp:taxon-name-part><tp:taxon-name-part taxon-name-part-type="species" reg="flaccidum">flaccidum</tp:taxon-name-part></tp:taxon-name></italic> (from type of <italic><tp:taxon-name><tp:taxon-name-part taxon-name-part-type="genus" reg="Leskea">Leskea</tp:taxon-name-part><tp:taxon-name-part taxon-name-part-type="species" reg="flaccida">flaccida</tp:taxon-name-part></tp:taxon-name></italic>, <italic>J. Torrey</italic>, B 31076701!), based on <xref ref-type="bibr" rid="B48">Wolski et al. 2022b</xref> changed.</p></caption><graphic xmlns:xlink="http://www.w3.org/1999/xlink" xlink:href="phytokeys-253-067_article-142268__-g006.jpg" position="float" orientation="portrait" xlink:type="simple" id="oo_1269415.jpg"><uri content-type="original_file" xlink:type="simple">https://binary.pensoft.net/fig/1269415</uri></graphic></fig></tp:treatment-sec><ref-list><ref id="B48"><mixed-citation xmlns:xlink="http://www.w3.org/1999/xlink" xlink:type="simple"><person-group><name name-style="western"><surname>Wolski</surname><given-names>GJ</given-names></name><name name-style="western"><surname>Tylak</surname><given-names>A</given-names></name><name name-style="western"><surname>Buck</surname><given-names>WR</given-names></name></person-group> (<year>2022b</year>) <article-title>Revision of the <italic><tp:taxon-name><tp:taxon-name-part taxon-name-part-type="genus">Plagiothecium</tp:taxon-name-part><tp:taxon-name-part taxon-name-part-type="species">cavifolium</tp:taxon-name-part></tp:taxon-name></italic> complex (<tp:taxon-name><tp:taxon-name-part taxon-name-part-type="phylum">Bryophyta</tp:taxon-name-part></tp:taxon-name>: <tp:taxon-name><tp:taxon-name-part taxon-name-part-type="family">Plagiotheciaceae</tp:taxon-name-part></tp:taxon-name>).</article-title><source>Diversity</source><volume>14</volume>(<issue>8</issue>): <fpage>633</fpage>. <ext-link xlink:href="10.3390/d14080633" ext-link-type="doi" xlink:type="simple">https://doi.org/10.3390/d14080633</ext-link></mixed-citation></ref></ref-list></tp:taxon-treatment>
