# Supplementary material for: ﻿The genus Plagiothecium (Plagiotheciaceae) in Europe — current state of knowledge, checklist and key to taxa
Source: PhytoKeys. 2025 Mar 4;253:67–102. doi: 10.3897/phytokeys.253.142268 (PMC11898098; doi:10.3897/phytokeys.253.142268)
Supplement: XML Treatment for Plagiothecium subjulaceum [file phytokeys.253.142268-treatment16.xml]

<!DOCTYPE tp:taxon-treatment
  PUBLIC "-//TaxonX//DTD Taxonomic Treatment Publishing DTD v0 20100105//EN" "tax-treatment-NSO.dtd">
<tp:taxon-treatment xmlns:tp="http://www.plazi.org/taxpub"><tp:treatment-meta><kwd-group><label>Taxon classification</label><kwd>
                  <named-content content-type="kingdom">Plantae</named-content>
                </kwd><kwd>
                  <named-content content-type="order">Hypnales</named-content>
                </kwd><kwd>
                  <named-content content-type="family">Plagiotheciaceae</named-content>
                </kwd></kwd-group><mixed-citation publication-type="journal"><person-group><name><surname>Wolski</surname><given-names>Grzegorz J.</given-names></name></person-group><article-title>﻿The genus <italic><tp:taxon-name><tp:taxon-name-part taxon-name-part-type="genus" reg="Plagiothecium">Plagiothecium</tp:taxon-name-part></tp:taxon-name></italic> (<tp:taxon-name><tp:taxon-name-part taxon-name-part-type="family">Plagiotheciaceae</tp:taxon-name-part></tp:taxon-name>) in Europe — current state of knowledge, checklist and key to taxa</article-title><source>PhytoKeys</source><day>04</day><month>03</month><year>2025</year><volume>253</volume><fpage>67</fpage><lpage>102</lpage><pub-id pub-id-type="doi">10.3897/phytokeys.253.142268</pub-id></mixed-citation></tp:treatment-meta><tp:nomenclature><label>﻿</label><tp:taxon-name>
                <object-id xmlns:xlink="http://www.w3.org/1999/xlink" content-type="arpha" xlink:type="simple">2D25447E-3DC3-5D9E-986E-93CAA0531192</object-id>
                <tp:taxon-name-part taxon-name-part-type="genus" reg="Plagiothecium">Plagiothecium</tp:taxon-name-part>
                <tp:taxon-name-part taxon-name-part-type="species" reg="subjulaceum">subjulaceum</tp:taxon-name-part>
              </tp:taxon-name><tp:taxon-authority>(Meyl.) Jedl., Spisy Vydávané Přírodovĕdeckou Fakultou Masarykovy University 318: 5. 1950.</tp:taxon-authority><tp:nomenclature-citation-list><tp:nomenclature-citation><tp:taxon-name>
                    <tp:taxon-name-part taxon-name-part-type="genus" reg="Plagiothecium"/>
                    <tp:taxon-name-part taxon-name-part-type="species" reg="roeseanum"/>
                  </tp:taxon-name><comment>≡ <tp:taxon-name><tp:taxon-name-part taxon-name-part-type="genus" reg="Plagiothecium">Plagiothecium</tp:taxon-name-part><tp:taxon-name-part taxon-name-part-type="species" reg="roeseanum">roeseanum</tp:taxon-name-part><tp:taxon-name-part taxon-name-part-type="infraspecific-rank">var.</tp:taxon-name-part><tp:taxon-name-part taxon-name-part-type="variety" reg="subjulaceum">subjulaceum</tp:taxon-name-part></tp:taxon-name> Meyl. <italic>in</italic> J.J.Amann, Flore des Mousses de la Suisse 2: 328. 1918 ≡ <tp:taxon-name><tp:taxon-name-part taxon-name-part-type="genus" reg="Plagiothecium">Plagiothecium</tp:taxon-name-part><tp:taxon-name-part taxon-name-part-type="species" reg="roeseanum">roeseanum</tp:taxon-name-part><tp:taxon-name-part taxon-name-part-type="infraspecific-rank">fo.</tp:taxon-name-part><tp:taxon-name-part taxon-name-part-type="form" reg="subjulaceum">subjulaceum</tp:taxon-name-part></tp:taxon-name> (Meyl.) Jedl., Spisy Vydávané Přírodovĕdeckou Fakultou Masarykovy University 308: 38. 1948. Type: (authentic specimens cited in Jedlička 1961): Typus secundum specimina a <italic>J. Podpěra</italic> in Moravia orientali (Rajnochovice) collecta, descriptus est. ČSSR – Rapotice, ster. (<italic>Doležal</italic>, H.U.B.). Carp. occident.: Bašta pr. Rajnochovice, ad rup. arenac., ster. (<italic>Podpěra</italic>, H.M.B.). – Slovakia. Bratislava: in conv. Pajštúnska dolina, ster. (<italic>Podpěra</italic>, H.P.) (hygromorphosa). </comment></tp:nomenclature-citation><tp:nomenclature-citation><tp:taxon-name>
                    <tp:taxon-name-part taxon-name-part-type="genus" reg="Plagiothecium"/>
                    <tp:taxon-name-part taxon-name-part-type="species" reg="sylvaticum"/>
                  </tp:taxon-name><comment>= <tp:taxon-name><tp:taxon-name-part taxon-name-part-type="genus" reg="Plagiothecium">Plagiothecium</tp:taxon-name-part><tp:taxon-name-part taxon-name-part-type="species" reg="sylvaticum">sylvaticum</tp:taxon-name-part><tp:taxon-name-part taxon-name-part-type="infraspecific-rank">var.</tp:taxon-name-part><tp:taxon-name-part taxon-name-part-type="variety" reg="cavifolium">cavifolium</tp:taxon-name-part></tp:taxon-name> Jur. <italic>in</italic> Rabenhorst, Bryotheca Europaea 16: 765. 1864. Type: <italic>Bryotheca europaea 765</italic>, Auf nacktem Boden in Buchenwäldern auf Nagelfluhe am Mönchsberge bei Salzburg, Sauter (als. <italic>Plag.</italic><italic>Lucens Sauter</italic> n. sp.), distrib. <italic>L. Rabenhorst</italic>, FH 220150, MO 406590, PC 00132571! </comment></tp:nomenclature-citation><tp:nomenclature-citation><tp:taxon-name>
                    <tp:taxon-name-part taxon-name-part-type="genus" reg="Plagiothecium"/>
                    <tp:taxon-name-part taxon-name-part-type="species" reg="silvaticum"/>
                  </tp:taxon-name><comment>= <tp:taxon-name><tp:taxon-name-part taxon-name-part-type="genus" reg="Plagiothecium">Plagiothecium</tp:taxon-name-part><tp:taxon-name-part taxon-name-part-type="species" reg="silvaticum">silvaticum</tp:taxon-name-part><tp:taxon-name-part taxon-name-part-type="infraspecific-rank">var.</tp:taxon-name-part><tp:taxon-name-part taxon-name-part-type="variety" reg="latifolium">latifolium</tp:taxon-name-part></tp:taxon-name> Röll, Deutsche Botanische Monatsschrift 9: 131. 1891, <italic>non</italic> Cardot, Bulletin de la Société Botanique de Genève, sér. 2, 4: 385. 1912, <italic>hom. illeg</italic>. ≡ <tp:taxon-name><tp:taxon-name-part taxon-name-part-type="genus" reg="Plagiothecium">Plagiothecium</tp:taxon-name-part><tp:taxon-name-part taxon-name-part-type="species" reg="sylvaticum">sylvaticum</tp:taxon-name-part><tp:taxon-name-part taxon-name-part-type="infraspecific-rank">var.</tp:taxon-name-part><tp:taxon-name-part taxon-name-part-type="variety" reg="latifolium">latifolium</tp:taxon-name-part></tp:taxon-name> Röll, Hedwigia 56: 229. 1915, <italic>hom. illeg</italic>. Type: Germany, Thuringia, im Werrthal bei Plankenburg an der hohen Schlaufe bei Ilmenau, <italic>J. Röll</italic>, HBG 21134! </comment></tp:nomenclature-citation><tp:nomenclature-citation><tp:taxon-name>
                    <tp:taxon-name-part taxon-name-part-type="genus" reg="Plagiothecium"/>
                    <tp:taxon-name-part taxon-name-part-type="species" reg="roeseanum"/>
                  </tp:taxon-name><comment>= <tp:taxon-name><tp:taxon-name-part taxon-name-part-type="genus" reg="Plagiothecium">Plagiothecium</tp:taxon-name-part><tp:taxon-name-part taxon-name-part-type="species" reg="roeseanum">roeseanum</tp:taxon-name-part><tp:taxon-name-part taxon-name-part-type="infraspecific-rank">fo.</tp:taxon-name-part><tp:taxon-name-part taxon-name-part-type="form" reg="umbrosa">umbrosa</tp:taxon-name-part></tp:taxon-name> Mönk., Die Laubmoose Europas 863. 1927. Type: Germany, Thüringen, Finsteres Loch, <italic>Rich Schmidt Lips</italic>., 20 June 1916, HBG 021131! </comment></tp:nomenclature-citation><tp:nomenclature-citation><tp:taxon-name>
                    <tp:taxon-name-part taxon-name-part-type="genus" reg="Plagiothecium"/>
                    <tp:taxon-name-part taxon-name-part-type="species" reg="succulentum"/>
                  </tp:taxon-name><comment>= <tp:taxon-name><tp:taxon-name-part taxon-name-part-type="genus" reg="Plagiothecium">Plagiothecium</tp:taxon-name-part><tp:taxon-name-part taxon-name-part-type="species" reg="succulentum">succulentum</tp:taxon-name-part><tp:taxon-name-part taxon-name-part-type="infraspecific-rank">var.</tp:taxon-name-part><tp:taxon-name-part taxon-name-part-type="variety" reg="longifolium">longifolium</tp:taxon-name-part></tp:taxon-name> Mönk., Die Laubmoose Europas 863, f. 206b. 1927 ≡ <tp:taxon-name><tp:taxon-name-part taxon-name-part-type="genus" reg="Plagiothecium">Plagiothecium</tp:taxon-name-part><tp:taxon-name-part taxon-name-part-type="species" reg="sylvaticum">sylvaticum</tp:taxon-name-part><tp:taxon-name-part taxon-name-part-type="infraspecific-rank">fo.</tp:taxon-name-part><tp:taxon-name-part taxon-name-part-type="form" reg="longifolium">longifolium</tp:taxon-name-part></tp:taxon-name> (Mönk.) C.E.O.Jensen, Skandinaviens Bladmossflora 495. 1939 ≡ <tp:taxon-name><tp:taxon-name-part taxon-name-part-type="genus" reg="Plagiothecium">Plagiothecium</tp:taxon-name-part><tp:taxon-name-part taxon-name-part-type="species" reg="succulentum">succulentum</tp:taxon-name-part><tp:taxon-name-part taxon-name-part-type="infraspecific-rank">fo.</tp:taxon-name-part><tp:taxon-name-part taxon-name-part-type="form" reg="longifolium">longifolium</tp:taxon-name-part></tp:taxon-name> (Mönk.) Jedl., Spisy Vydávané Přírodovĕdeckou Fakultou Masarykovy University 308: 42. 1948. Lectotype (designated by <xref ref-type="bibr" rid="B48">Wolski et al. 2022b</xref>): Germany, Thüringen Wald, am Simmetsberg im Ungeheuren Grund, Hess, Aug. 1872, JE 4004211! Isolectotype: Germany, Thüringen, Annathal bei Eisenach, Hess, Aug. 1872, JE 4004212! </comment></tp:nomenclature-citation><tp:nomenclature-citation><tp:taxon-name>
                    <tp:taxon-name-part taxon-name-part-type="genus" reg="Plagiothecium"/>
                    <tp:taxon-name-part taxon-name-part-type="species" reg="fujiyamae"/>
                  </tp:taxon-name><comment>= <tp:taxon-name><tp:taxon-name-part taxon-name-part-type="genus" reg="Plagiothecium">Plagiothecium</tp:taxon-name-part><tp:taxon-name-part taxon-name-part-type="species" reg="fujiyamae">fujiyamae</tp:taxon-name-part></tp:taxon-name> Sakurai, in sched. Basis: Japan, Aokigahara, Fuji, Yamanashi Pref., <italic>T. Maede 1462</italic>, 9 Nov. 1950, herb. <italic>K.Sakurai</italic>, MAK 57198! </comment></tp:nomenclature-citation><tp:nomenclature-citation><tp:taxon-name>
                    <tp:taxon-name-part taxon-name-part-type="genus" reg="Plagiothecium"/>
                    <tp:taxon-name-part taxon-name-part-type="species" reg="nakajimae"/>
                  </tp:taxon-name><comment>= <tp:taxon-name><tp:taxon-name-part taxon-name-part-type="genus" reg="Plagiothecium">Plagiothecium</tp:taxon-name-part><tp:taxon-name-part taxon-name-part-type="species" reg="nakajimae">nakajimae</tp:taxon-name-part></tp:taxon-name> Sakurai, in sched. Basis: Japan, Chichinu, Nagano, 6 Nov. 1951, herb. <italic>K. Sakurai 761</italic>, MAK B57158! </comment></tp:nomenclature-citation></tp:nomenclature-citation-list></tp:nomenclature><tp:treatment-sec sec-type="description" id="SECID0E12AI"><title>Description.</title><p>plants medium-sized, yellowish-green to green, stems 2–4 cm long; leaves julaceous, concave, imbricate, symmetrical, more or less folded, 1.3–2.6 × 0.6–1.2 mm (Fig. <xref ref-type="fig" rid="F6">6E</xref>); the apex acuminate, not denticulate; laminal cells 60–100 × 10–16 μm at midleaf (Fig. <xref ref-type="fig" rid="F6">6F</xref>), cell areolation quite loose; decurrencies of 2–3 rows of rectangular cells; capsule inclined.</p></tp:treatment-sec><tp:treatment-sec sec-type="distribution" id="SECID0EI3AI"><title>Distribution.</title><p>Asia (Japan); Europe (Germany), but the range of this taxon still requires research.</p></tp:treatment-sec><tp:treatment-sec><!--Section generated to contain objects referenced in tp:taxon-treatment.--><fig id="F6" position="float" orientation="portrait"><object-id xmlns:xlink="http://www.w3.org/1999/xlink" content-type="doi" xlink:type="simple">10.3897/phytokeys.253.142268.figure6</object-id><object-id xmlns:xlink="http://www.w3.org/1999/xlink" content-type="arpha" xlink:type="simple">C6A749E8-ACE5-59DE-9A8E-B2AECEAA1DB3</object-id><label>Figure 6.</label><caption><p>Selected, most important taxonomic features of taxa from the <italic><tp:taxon-name><tp:taxon-name-part taxon-name-part-type="genus" reg="Plagiothecium">Plagiothecium</tp:taxon-name-part><tp:taxon-name-part taxon-name-part-type="species" reg="cavifolium">cavifolium</tp:taxon-name-part></tp:taxon-name></italic> complex <bold>A</bold>, <bold>C</bold>, <bold>E</bold>, <bold>G</bold> shape and dimensions of the leaves <bold>B</bold>, <bold>D</bold>, <bold>F</bold>, <bold>H</bold> shape and dimensions of cells from the middle part of the leaves <bold>A, B</bold><italic><tp:taxon-name><tp:taxon-name-part taxon-name-part-type="genus" reg="Plagiothecium">P.</tp:taxon-name-part><tp:taxon-name-part taxon-name-part-type="species" reg="cavifolium">cavifolium</tp:taxon-name-part></tp:taxon-name></italic> (from type of <italic><tp:taxon-name><tp:taxon-name-part taxon-name-part-type="genus" reg="Hypnum">Hypnum</tp:taxon-name-part><tp:taxon-name-part taxon-name-part-type="species" reg="roeseanum">roeseanum</tp:taxon-name-part></tp:taxon-name></italic>, <italic>A. Roese</italic>, JE4004197!) <bold>C, D</bold><italic><tp:taxon-name><tp:taxon-name-part taxon-name-part-type="genus" reg="Plagiothecium">P.</tp:taxon-name-part><tp:taxon-name-part taxon-name-part-type="species" reg="ikegamii">ikegamii</tp:taxon-name-part></tp:taxon-name></italic> (from type of <italic><tp:taxon-name><tp:taxon-name-part taxon-name-part-type="genus" reg="Plagiothecium">P.</tp:taxon-name-part><tp:taxon-name-part taxon-name-part-type="species" reg="propaguliferum">propaguliferum</tp:taxon-name-part></tp:taxon-name></italic>, <italic>Y. Iishiba</italic>, PC 0132610!) <bold>E, F</bold><italic><tp:taxon-name><tp:taxon-name-part taxon-name-part-type="genus" reg="Plagiothecium">P.</tp:taxon-name-part><tp:taxon-name-part taxon-name-part-type="species" reg="subjulaceum">subjulaceum</tp:taxon-name-part></tp:taxon-name></italic> (from type of <tp:taxon-name><tp:taxon-name-part taxon-name-part-type="genus" reg="Plagiothecium">P.</tp:taxon-name-part><tp:taxon-name-part taxon-name-part-type="species" reg="roeseanum">roeseanum</tp:taxon-name-part><tp:taxon-name-part taxon-name-part-type="infraspecific-rank">fo.</tp:taxon-name-part><tp:taxon-name-part taxon-name-part-type="form" reg="umbrosa">umbrosa</tp:taxon-name-part></tp:taxon-name>, <italic>R. Schmidt</italic>, HBG 021131!) <bold>G, H</bold><italic><tp:taxon-name><tp:taxon-name-part taxon-name-part-type="genus" reg="Plagiothecium">P.</tp:taxon-name-part><tp:taxon-name-part taxon-name-part-type="species" reg="flaccidum">flaccidum</tp:taxon-name-part></tp:taxon-name></italic> (from type of <italic><tp:taxon-name><tp:taxon-name-part taxon-name-part-type="genus" reg="Leskea">Leskea</tp:taxon-name-part><tp:taxon-name-part taxon-name-part-type="species" reg="flaccida">flaccida</tp:taxon-name-part></tp:taxon-name></italic>, <italic>J. Torrey</italic>, B 31076701!), based on <xref ref-type="bibr" rid="B48">Wolski et al. 2022b</xref> changed.</p></caption><graphic xmlns:xlink="http://www.w3.org/1999/xlink" xlink:href="phytokeys-253-067_article-142268__-g006.jpg" position="float" orientation="portrait" xlink:type="simple" id="oo_1269415.jpg"><uri content-type="original_file" xlink:type="simple">https://binary.pensoft.net/fig/1269415</uri></graphic></fig></tp:treatment-sec><ref-list><ref id="B48"><mixed-citation xmlns:xlink="http://www.w3.org/1999/xlink" xlink:type="simple"><person-group><name name-style="western"><surname>Wolski</surname><given-names>GJ</given-names></name><name name-style="western"><surname>Tylak</surname><given-names>A</given-names></name><name name-style="western"><surname>Buck</surname><given-names>WR</given-names></name></person-group> (<year>2022b</year>) <article-title>Revision of the <italic><tp:taxon-name><tp:taxon-name-part taxon-name-part-type="genus">Plagiothecium</tp:taxon-name-part><tp:taxon-name-part taxon-name-part-type="species">cavifolium</tp:taxon-name-part></tp:taxon-name></italic> complex (<tp:taxon-name><tp:taxon-name-part taxon-name-part-type="phylum">Bryophyta</tp:taxon-name-part></tp:taxon-name>: <tp:taxon-name><tp:taxon-name-part taxon-name-part-type="family">Plagiotheciaceae</tp:taxon-name-part></tp:taxon-name>).</article-title><source>Diversity</source><volume>14</volume>(<issue>8</issue>): <fpage>633</fpage>. <ext-link xlink:href="10.3390/d14080633" ext-link-type="doi" xlink:type="simple">https://doi.org/10.3390/d14080633</ext-link></mixed-citation></ref></ref-list></tp:taxon-treatment>
