# Supplementary material for: ﻿The genus Plagiothecium (Plagiotheciaceae) in Europe — current state of knowledge, checklist and key to taxa
Source: PhytoKeys. 2025 Mar 4;253:67–102. doi: 10.3897/phytokeys.253.142268 (PMC11898098; doi:10.3897/phytokeys.253.142268)
Supplement: XML Treatment for Plagiothecium flaccidum [file phytokeys.253.142268-treatment17.xml]

<!DOCTYPE tp:taxon-treatment
  PUBLIC "-//TaxonX//DTD Taxonomic Treatment Publishing DTD v0 20100105//EN" "tax-treatment-NSO.dtd">
<tp:taxon-treatment xmlns:tp="http://www.plazi.org/taxpub"><tp:treatment-meta><kwd-group><label>Taxon classification</label><kwd>
                  <named-content content-type="kingdom">Plantae</named-content>
                </kwd><kwd>
                  <named-content content-type="order">Hypnales</named-content>
                </kwd><kwd>
                  <named-content content-type="family">Plagiotheciaceae</named-content>
                </kwd></kwd-group><mixed-citation publication-type="journal"><person-group><name><surname>Wolski</surname><given-names>Grzegorz J.</given-names></name></person-group><article-title>﻿The genus <italic><tp:taxon-name><tp:taxon-name-part taxon-name-part-type="genus" reg="Plagiothecium">Plagiothecium</tp:taxon-name-part></tp:taxon-name></italic> (<tp:taxon-name><tp:taxon-name-part taxon-name-part-type="family">Plagiotheciaceae</tp:taxon-name-part></tp:taxon-name>) in Europe — current state of knowledge, checklist and key to taxa</article-title><source>PhytoKeys</source><day>04</day><month>03</month><year>2025</year><volume>253</volume><fpage>67</fpage><lpage>102</lpage><pub-id pub-id-type="doi">10.3897/phytokeys.253.142268</pub-id></mixed-citation></tp:treatment-meta><tp:nomenclature><label>﻿</label><tp:taxon-name>
                <object-id xmlns:xlink="http://www.w3.org/1999/xlink" content-type="arpha" xlink:type="simple">C5A59F31-1017-5E1B-BB17-F6C3F79B05F1</object-id>
                <tp:taxon-name-part taxon-name-part-type="genus" reg="Plagiothecium">Plagiothecium</tp:taxon-name-part>
                <tp:taxon-name-part taxon-name-part-type="species" reg="flaccidum">flaccidum</tp:taxon-name-part>
              </tp:taxon-name><tp:taxon-authority>(Brid.) G.J.Wolski &amp; W.R.Buck, Diversity 14(8): 633. 2022.</tp:taxon-authority><tp:nomenclature-citation-list><tp:nomenclature-citation><tp:taxon-name>
                    <tp:taxon-name-part taxon-name-part-type="genus" reg="Leskea"/>
                    <tp:taxon-name-part taxon-name-part-type="species" reg="flaccida"/>
                  </tp:taxon-name><comment>≡ <tp:taxon-name><tp:taxon-name-part taxon-name-part-type="genus" reg="Leskea">Leskea</tp:taxon-name-part><tp:taxon-name-part taxon-name-part-type="species" reg="flaccida">flaccida</tp:taxon-name-part></tp:taxon-name> Brid., Bryologia Universa 2: 308. 1827. Type: In Republica Massachusets Americae Foedewatae circa Noveboracum in rupis habitat, caespitosa, caespitum basi e congerie caulium veterarnorum marcescentium constante, <italic>Torrey 67</italic>, 1820, B 31076701! </comment></tp:nomenclature-citation><tp:nomenclature-citation><tp:taxon-name>
                    <tp:taxon-name-part taxon-name-part-type="genus" reg="Hypnum"/>
                    <tp:taxon-name-part taxon-name-part-type="species" reg="sullivantiae"/>
                  </tp:taxon-name><comment>= <tp:taxon-name><tp:taxon-name-part taxon-name-part-type="genus" reg="Hypnum">Hypnum</tp:taxon-name-part><tp:taxon-name-part taxon-name-part-type="species" reg="sullivantiae">sullivantiae</tp:taxon-name-part></tp:taxon-name> Schimp. <italic>ex</italic> Sull., A Manual of the Botany of the Northern United States. Second Edition 680. 1856 ≡ <tp:taxon-name><tp:taxon-name-part taxon-name-part-type="genus" reg="Plagiothecium">Plagiothecium</tp:taxon-name-part><tp:taxon-name-part taxon-name-part-type="species" reg="sullivantiae">sullivantiae</tp:taxon-name-part></tp:taxon-name> (Schimp. <italic>ex</italic> Sull.) Schimp. <italic>ex</italic> A.Jaeger, Bericht über die Thätigkeit der St. Gallischen Naturwissenschaftlichen Gesellschaft 1876–77: 450. 1878 ≡ <tp:taxon-name><tp:taxon-name-part taxon-name-part-type="genus" reg="Plagiothecium">Plagiothecium</tp:taxon-name-part><tp:taxon-name-part taxon-name-part-type="species" reg="sylvaticum">sylvaticum</tp:taxon-name-part><tp:taxon-name-part taxon-name-part-type="infraspecific-rank">var.</tp:taxon-name-part><tp:taxon-name-part taxon-name-part-type="variety" reg="sullivantiae">sullivantiae</tp:taxon-name-part></tp:taxon-name> (Schimp. <italic>ex</italic> Sull.) Renauld &amp; Cardot, Revue Bryologique 20: 22. 1893. Type: Ohionis et Novae Angliae, in rupium fissuris terra impletis, Musci Boreali-Americani 355, PC 0132606!, PC 0132607!; idem herb. <italic>M.Bizot 13157</italic>, PC 0132608! </comment></tp:nomenclature-citation><tp:nomenclature-citation><tp:taxon-name>
                    <tp:taxon-name-part taxon-name-part-type="genus" reg="Plagiothecium"/>
                    <tp:taxon-name-part taxon-name-part-type="species" reg="roeseanum"/>
                  </tp:taxon-name><comment>= <tp:taxon-name><tp:taxon-name-part taxon-name-part-type="genus" reg="Plagiothecium">Plagiothecium</tp:taxon-name-part><tp:taxon-name-part taxon-name-part-type="species" reg="roeseanum">roeseanum</tp:taxon-name-part><tp:taxon-name-part taxon-name-part-type="infraspecific-rank">var.</tp:taxon-name-part><tp:taxon-name-part taxon-name-part-type="variety" reg="orthocladon">orthocladon</tp:taxon-name-part><tp:taxon-name-part taxon-name-part-type="infraspecific-rank">fo.</tp:taxon-name-part><tp:taxon-name-part taxon-name-part-type="form" reg="propaguliferum">propaguliferum</tp:taxon-name-part></tp:taxon-name> Jedl., Spisy Vydávané Přírodovĕdeckou Fakultou Masarykovy University 308: 39. 1948, <italic>hom. illeg</italic>., <italic>non</italic> (R.Ruthe) Jaap, Verhandlungen des Naturwissenschaftlichen Vereins in Hamburg, ser. 3, 7: 36. 1900 ≡ <tp:taxon-name><tp:taxon-name-part taxon-name-part-type="genus" reg="Plagiothecium">Plagiothecium</tp:taxon-name-part><tp:taxon-name-part taxon-name-part-type="species" reg="roeseanum">roeseanum</tp:taxon-name-part><tp:taxon-name-part taxon-name-part-type="infraspecific-rank">var.</tp:taxon-name-part><tp:taxon-name-part taxon-name-part-type="variety" reg="orthocladon">orthocladon</tp:taxon-name-part><tp:taxon-name-part taxon-name-part-type="infraspecific-rank">fo.</tp:taxon-name-part><tp:taxon-name-part taxon-name-part-type="form" reg="moravicum">moravicum</tp:taxon-name-part></tp:taxon-name> Pilous <italic>in</italic> Jedlička, Spisy Přírodovĕdecké Fakulty University v Brnĕ 422: 214. 1961, nom. nov. Type: Moravia, conv. flum. Oslava, ster., Latzel, H.L., observavi (<italic>n.v</italic>.). </comment></tp:nomenclature-citation></tp:nomenclature-citation-list></tp:nomenclature><tp:treatment-sec sec-type="description" id="SECID0E1BBI"><title>Description.</title><p>Plants small-sized, yellowish-green to light green; stems 2–3 cm long; leaves julaceous, concave, imbricate, symmetrical, more or less folded, 1.5–1.8 × 0.7–0.8 mm (Fig. <xref ref-type="fig" rid="F6">6G</xref>); the apex not denticulate; laminal cells 75–130 × 10–12 μm at midleaf (Fig. <xref ref-type="fig" rid="F6">6H</xref>), cell areolation quite loose; decurrencies of 1–2 rows of rectangular to quadrate cells; capsule erect.</p></tp:treatment-sec><tp:treatment-sec sec-type="distribution" id="SECID0EICBI"><title>Distribution.</title><p>Europe (Czech Republic); North America (U.S.A.), but the range of this taxon still requires research.</p></tp:treatment-sec><tp:treatment-sec><!--Section generated to contain objects referenced in tp:taxon-treatment.--><fig id="F6" position="float" orientation="portrait"><object-id xmlns:xlink="http://www.w3.org/1999/xlink" content-type="doi" xlink:type="simple">10.3897/phytokeys.253.142268.figure6</object-id><object-id xmlns:xlink="http://www.w3.org/1999/xlink" content-type="arpha" xlink:type="simple">C6A749E8-ACE5-59DE-9A8E-B2AECEAA1DB3</object-id><label>Figure 6.</label><caption><p>Selected, most important taxonomic features of taxa from the <italic><tp:taxon-name><tp:taxon-name-part taxon-name-part-type="genus" reg="Plagiothecium">Plagiothecium</tp:taxon-name-part><tp:taxon-name-part taxon-name-part-type="species" reg="cavifolium">cavifolium</tp:taxon-name-part></tp:taxon-name></italic> complex <bold>A</bold>, <bold>C</bold>, <bold>E</bold>, <bold>G</bold> shape and dimensions of the leaves <bold>B</bold>, <bold>D</bold>, <bold>F</bold>, <bold>H</bold> shape and dimensions of cells from the middle part of the leaves <bold>A, B</bold><italic><tp:taxon-name><tp:taxon-name-part taxon-name-part-type="genus" reg="Plagiothecium">P.</tp:taxon-name-part><tp:taxon-name-part taxon-name-part-type="species" reg="cavifolium">cavifolium</tp:taxon-name-part></tp:taxon-name></italic> (from type of <italic><tp:taxon-name><tp:taxon-name-part taxon-name-part-type="genus" reg="Hypnum">Hypnum</tp:taxon-name-part><tp:taxon-name-part taxon-name-part-type="species" reg="roeseanum">roeseanum</tp:taxon-name-part></tp:taxon-name></italic>, <italic>A. Roese</italic>, JE4004197!) <bold>C, D</bold><italic><tp:taxon-name><tp:taxon-name-part taxon-name-part-type="genus" reg="Plagiothecium">P.</tp:taxon-name-part><tp:taxon-name-part taxon-name-part-type="species" reg="ikegamii">ikegamii</tp:taxon-name-part></tp:taxon-name></italic> (from type of <italic><tp:taxon-name><tp:taxon-name-part taxon-name-part-type="genus" reg="Plagiothecium">P.</tp:taxon-name-part><tp:taxon-name-part taxon-name-part-type="species" reg="propaguliferum">propaguliferum</tp:taxon-name-part></tp:taxon-name></italic>, <italic>Y. Iishiba</italic>, PC 0132610!) <bold>E, F</bold><italic><tp:taxon-name><tp:taxon-name-part taxon-name-part-type="genus" reg="Plagiothecium">P.</tp:taxon-name-part><tp:taxon-name-part taxon-name-part-type="species" reg="subjulaceum">subjulaceum</tp:taxon-name-part></tp:taxon-name></italic> (from type of <tp:taxon-name><tp:taxon-name-part taxon-name-part-type="genus" reg="Plagiothecium">P.</tp:taxon-name-part><tp:taxon-name-part taxon-name-part-type="species" reg="roeseanum">roeseanum</tp:taxon-name-part><tp:taxon-name-part taxon-name-part-type="infraspecific-rank">fo.</tp:taxon-name-part><tp:taxon-name-part taxon-name-part-type="form" reg="umbrosa">umbrosa</tp:taxon-name-part></tp:taxon-name>, <italic>R. Schmidt</italic>, HBG 021131!) <bold>G, H</bold><italic><tp:taxon-name><tp:taxon-name-part taxon-name-part-type="genus" reg="Plagiothecium">P.</tp:taxon-name-part><tp:taxon-name-part taxon-name-part-type="species" reg="flaccidum">flaccidum</tp:taxon-name-part></tp:taxon-name></italic> (from type of <italic><tp:taxon-name><tp:taxon-name-part taxon-name-part-type="genus" reg="Leskea">Leskea</tp:taxon-name-part><tp:taxon-name-part taxon-name-part-type="species" reg="flaccida">flaccida</tp:taxon-name-part></tp:taxon-name></italic>, <italic>J. Torrey</italic>, B 31076701!), based on <xref ref-type="bibr" rid="B48">Wolski et al. 2022b</xref> changed.</p></caption><graphic xmlns:xlink="http://www.w3.org/1999/xlink" xlink:href="phytokeys-253-067_article-142268__-g006.jpg" position="float" orientation="portrait" xlink:type="simple" id="oo_1269415.jpg"><uri content-type="original_file" xlink:type="simple">https://binary.pensoft.net/fig/1269415</uri></graphic></fig></tp:treatment-sec><ref-list><ref id="B48"><mixed-citation xmlns:xlink="http://www.w3.org/1999/xlink" xlink:type="simple"><person-group><name name-style="western"><surname>Wolski</surname><given-names>GJ</given-names></name><name name-style="western"><surname>Tylak</surname><given-names>A</given-names></name><name name-style="western"><surname>Buck</surname><given-names>WR</given-names></name></person-group> (<year>2022b</year>) <article-title>Revision of the <italic><tp:taxon-name><tp:taxon-name-part taxon-name-part-type="genus">Plagiothecium</tp:taxon-name-part><tp:taxon-name-part taxon-name-part-type="species">cavifolium</tp:taxon-name-part></tp:taxon-name></italic> complex (<tp:taxon-name><tp:taxon-name-part taxon-name-part-type="phylum">Bryophyta</tp:taxon-name-part></tp:taxon-name>: <tp:taxon-name><tp:taxon-name-part taxon-name-part-type="family">Plagiotheciaceae</tp:taxon-name-part></tp:taxon-name>).</article-title><source>Diversity</source><volume>14</volume>(<issue>8</issue>): <fpage>633</fpage>. <ext-link xlink:href="10.3390/d14080633" ext-link-type="doi" xlink:type="simple">https://doi.org/10.3390/d14080633</ext-link></mixed-citation></ref></ref-list></tp:taxon-treatment>
