# Supplementary material for: ﻿The genus Plagiothecium (Plagiotheciaceae) in Europe — current state of knowledge, checklist and key to taxa
Source: PhytoKeys. 2025 Mar 4;253:67–102. doi: 10.3897/phytokeys.253.142268 (PMC11898098; doi:10.3897/phytokeys.253.142268)
Supplement: XML Treatment for Plagiothecium tenue [file phytokeys.253.142268-treatment18.xml]

<!DOCTYPE tp:taxon-treatment
  PUBLIC "-//TaxonX//DTD Taxonomic Treatment Publishing DTD v0 20100105//EN" "tax-treatment-NSO.dtd">
<tp:taxon-treatment xmlns:tp="http://www.plazi.org/taxpub"><tp:treatment-meta><kwd-group><label>Taxon classification</label><kwd>
                  <named-content content-type="kingdom">Plantae</named-content>
                </kwd><kwd>
                  <named-content content-type="order">Hypnales</named-content>
                </kwd><kwd>
                  <named-content content-type="family">Plagiotheciaceae</named-content>
                </kwd></kwd-group><mixed-citation publication-type="journal"><person-group><name><surname>Wolski</surname><given-names>Grzegorz J.</given-names></name></person-group><article-title>﻿The genus <italic><tp:taxon-name><tp:taxon-name-part taxon-name-part-type="genus" reg="Plagiothecium">Plagiothecium</tp:taxon-name-part></tp:taxon-name></italic> (<tp:taxon-name><tp:taxon-name-part taxon-name-part-type="family">Plagiotheciaceae</tp:taxon-name-part></tp:taxon-name>) in Europe — current state of knowledge, checklist and key to taxa</article-title><source>PhytoKeys</source><day>04</day><month>03</month><year>2025</year><volume>253</volume><fpage>67</fpage><lpage>102</lpage><pub-id pub-id-type="doi">10.3897/phytokeys.253.142268</pub-id></mixed-citation></tp:treatment-meta><tp:nomenclature><label>﻿</label><tp:taxon-name>
                <object-id xmlns:xlink="http://www.w3.org/1999/xlink" content-type="arpha" xlink:type="simple">17145DF3-1D29-50C8-97DA-32E6FE67E814</object-id>
                <tp:taxon-name-part taxon-name-part-type="genus" reg="Plagiothecium">Plagiothecium</tp:taxon-name-part>
                <tp:taxon-name-part taxon-name-part-type="species" reg="tenue">tenue</tp:taxon-name-part>
              </tp:taxon-name><tp:taxon-authority>(Jedl.) G.J.Wolski and W.R.Buck, Divesity, 14(8): 633 [16]. 2022.</tp:taxon-authority><tp:nomenclature-citation-list><tp:nomenclature-citation><tp:taxon-name>
                    <tp:taxon-name-part taxon-name-part-type="genus" reg="Plagiothecium"/>
                    <tp:taxon-name-part taxon-name-part-type="species" reg="roeseanum"/>
                  </tp:taxon-name><comment>≡ <tp:taxon-name><tp:taxon-name-part taxon-name-part-type="genus" reg="Plagiothecium">Plagiothecium</tp:taxon-name-part><tp:taxon-name-part taxon-name-part-type="species" reg="roeseanum">roeseanum</tp:taxon-name-part><tp:taxon-name-part taxon-name-part-type="infraspecific-rank">fo.</tp:taxon-name-part><tp:taxon-name-part taxon-name-part-type="form" reg="tenue">tenue</tp:taxon-name-part></tp:taxon-name> Jedl., Spisy Vydávané Přírodovĕdeckou Fakultou Masarykovy University 308: 38. 1948. Type (authentic specimens cited in Jedlička 1961): Silesia, Cuidowa, Steinberg, ster. <italic>Paul</italic>, H.M.B.; Bohemia, Beroun, Skryje, in decl. Vosník col. ster., <italic>Šmerda</italic>, H.Š. (sub <tp:taxon-name><tp:taxon-name-part taxon-name-part-type="genus" reg="Plagiothecium">P.</tp:taxon-name-part><tp:taxon-name-part taxon-name-part-type="species" reg="denticulatum">denticulatum</tp:taxon-name-part></tp:taxon-name>); Moravia, Jeseníky, Quarklöcher, pr. Brummlitz, ster. una cum <italic>Barbula rigida</italic> et <italic>Fissidens pusillus</italic>, Latzel, H.L.; Voskovice, in silva umbrosa pr. oppid, 300 m, ster., <italic>Doležal</italic>, H.P.; Brno, Kuřím, ad col. Baba, ster. <italic>Doležal</italic>, H.M.B. (sub <tp:taxon-name><tp:taxon-name-part taxon-name-part-type="genus" reg="Plagiothecium">P.</tp:taxon-name-part><tp:taxon-name-part taxon-name-part-type="species" reg="denticulatum">denticulatum</tp:taxon-name-part></tp:taxon-name>); Kůňku pr. Obora, str., <italic>Podpěra</italic>, H.P.; Mor. Krumlov, ad rup. perm., 300 m, ster. <italic>Podpěra</italic>, H.M.B.; Carp. occid., in m. Ondřejník, pr. Frýdlant, ster., <italic>Podpěra</italic> H.P.; in m. Lysá in conv. riv. Mazák, ster., <italic>Podpěra</italic>, H.P.; Rajnochovice, Pomsko, ster., <italic>Podpěra</italic>, H.P.; Rychtářov, in conv., V. Haná, ster., <italic>Podpěra</italic>, H.P.; Unčov, cataract. Řešovský, ster., <italic>Podpěra</italic>, H.P. Austria. Koralpe, Theisseneppergraben, solo granit., 800 m, ster., Latzel, H.L.; Pressinggraben, ster. Latzel, H.L. (s. <italic>P. Roeseanum gracile</italic>). Jugoslavia, Surdulica, in conv. Vrla reka, ster. <italic>Podpěra</italic>, H.P.; Vrane-Kazandžol, ster., Podpěra, H.P (<italic>n.v</italic>.). </comment></tp:nomenclature-citation><tp:nomenclature-citation><tp:taxon-name>
                    <tp:taxon-name-part taxon-name-part-type="genus" reg="Plagiothecium"/>
                    <tp:taxon-name-part taxon-name-part-type="species" reg="roeseanum"/>
                  </tp:taxon-name><comment>= <tp:taxon-name><tp:taxon-name-part taxon-name-part-type="genus" reg="Plagiothecium">Plagiothecium</tp:taxon-name-part><tp:taxon-name-part taxon-name-part-type="species" reg="roeseanum">roeseanum</tp:taxon-name-part><tp:taxon-name-part taxon-name-part-type="infraspecific-rank">fo.</tp:taxon-name-part><tp:taxon-name-part taxon-name-part-type="form" reg="tenue">tenue</tp:taxon-name-part><tp:taxon-name-part taxon-name-part-type="infraspecific-rank">subfo.</tp:taxon-name-part><tp:taxon-name-part taxon-name-part-type="subform" reg="propaguliferum">propaguliferum</tp:taxon-name-part></tp:taxon-name> Jedl., Spisy Vydávané Přírodovĕdeckou Fakultou Masarykovy University 308: 38. 1948, <italic>hom. illeg</italic>. ≡ <tp:taxon-name><tp:taxon-name-part taxon-name-part-type="genus" reg="Plagiothecium">Plagiothecium</tp:taxon-name-part><tp:taxon-name-part taxon-name-part-type="species" reg="roeseanum">roeseanum</tp:taxon-name-part><tp:taxon-name-part taxon-name-part-type="infraspecific-rank">subfo.</tp:taxon-name-part><tp:taxon-name-part taxon-name-part-type="subform" reg="gemmicladum">gemmicladum</tp:taxon-name-part></tp:taxon-name> Pilous, Spisy Přírodovĕdecké Fakulty University v Brnĕ 422: 212. 1961. Type (authentic specimens cited in Jedlička 1961): Suecia, Skåne, Bokeberg, ster., <italic>Möller</italic>, H.M.B.; Germania, Sachsen, Plauen, ad saxa umber. in conv. Elstertal, ster., <italic>Stolle</italic>, H.P. (planta pulcherima!!); Austria, Saualpe, Pöllinggraben, cfr., Latzel, H.L.; Wien, ad arcem Greifenstein, 300 m, cfr., Baumgartner, Krypyog. exsicc. M.N. no. <italic>1788a</italic>, H.M.P.; Bohemia, Praha, Hasenburg, 250 m, ster., Bauer; Musc. eur. exsicc. no. <italic>1311</italic>, H.P., H.M.B., H.M.P., H.U.B. (sub <italic>P. Roeseanum</italic> fo. <italic>gracilescens</italic>) <italic>Bauer in sched</italic>.; Řevnice, ster. <italic>Podpěra</italic>, H.P. (sub <tp:taxon-name><tp:taxon-name-part taxon-name-part-type="genus" reg="Plagiothecium">P.</tp:taxon-name-part><tp:taxon-name-part taxon-name-part-type="species" reg="denticulatum">denticulatum</tp:taxon-name-part></tp:taxon-name>); Nové Mešto n. Met. ad rup. fyllit. Peklo, ster., <italic>Šmaeda</italic>, H.Š.; Berno, Skryje, ster., cum <italic>Anomodon attenuatus</italic> et <italic>Mnium cuspidatum</italic>, <italic>Šmaeda</italic>, H.Š. (sub <tp:taxon-name><tp:taxon-name-part taxon-name-part-type="genus" reg="Plagiothecium">P.</tp:taxon-name-part><tp:taxon-name-part taxon-name-part-type="species" reg="denticulatum">denticulatum</tp:taxon-name-part><tp:taxon-name-part taxon-name-part-type="subspecies" reg="propaguliferum">propaguliferum</tp:taxon-name-part></tp:taxon-name>); Tusset, 1000 m, ster., <italic>Podpěra</italic>, H.P. (sub <tp:taxon-name><tp:taxon-name-part taxon-name-part-type="genus" reg="Plagiothecium">P.</tp:taxon-name-part><tp:taxon-name-part taxon-name-part-type="species" reg="denticulatum">denticulatum</tp:taxon-name-part></tp:taxon-name>); Moravia, Jeseníky, Švýcárna, ster. 1300 m, <italic>Podpěra</italic>, H.P.; Hokšár, ster., <italic>Podpěra</italic>, H.P.; Brno, pr. arcem Veveří, ster., <italic>Podpěra</italic>, H.P.; in conv. Bílý potok, sup. Hluboké, ster. <italic>Podpěra</italic>, H.P. (sub <italic>P. Roeseanum umbrosum</italic>); Adamov, in conv. riv., Josefovský, ster., <italic>Podpěra</italic>, H.P.; in conv. rivuli Kateřinský potok, ster., <italic>J.Müller</italic>, H.U.B.; ad rup. syenit. in conv. flum. Svitava, inter Adamov et Blansko, ster., <italic>Podpěra</italic>, H.P.; Rousínov, Vítocický žleb, <italic>Podpěra</italic>, H.P. (sub <italic>P. Roeseanum gracile fo. tenullum</italic>) Podpěra in sched.; Mor. Krumlov, ad rup. perm., 300 m, ster., <italic>Podpěra</italic>, H.P.; Carp. occid., ad ped. m. Lysá Hora, pr. Staré Hamry, ster., <italic>Podpěra</italic>, H.P.; in m. Hostýn, ster., <italic>Podpěra</italic>, H.P. (<italic>n.v</italic>.). </comment></tp:nomenclature-citation><tp:nomenclature-citation><tp:taxon-name>
                    <tp:taxon-name-part taxon-name-part-type="genus" reg="Plagiothecium"/>
                    <tp:taxon-name-part taxon-name-part-type="species" reg="roeseanum"/>
                  </tp:taxon-name><comment>= <tp:taxon-name><tp:taxon-name-part taxon-name-part-type="genus" reg="Plagiothecium">Plagiothecium</tp:taxon-name-part><tp:taxon-name-part taxon-name-part-type="species" reg="roeseanum">roeseanum</tp:taxon-name-part><tp:taxon-name-part taxon-name-part-type="infraspecific-rank">fo.</tp:taxon-name-part><tp:taxon-name-part taxon-name-part-type="form" reg="acuminatum">acuminatum</tp:taxon-name-part></tp:taxon-name> Jedl., Spisy Vydávané Přírodovĕdeckou Fakultou Masarykovy University 308: 40. 1948 ≡ <tp:taxon-name><tp:taxon-name-part taxon-name-part-type="genus" reg="Plagiothecium">Plagiothecium</tp:taxon-name-part><tp:taxon-name-part taxon-name-part-type="species" reg="cavifolium">cavifolium</tp:taxon-name-part><tp:taxon-name-part taxon-name-part-type="infraspecific-rank">fo.</tp:taxon-name-part><tp:taxon-name-part taxon-name-part-type="form" reg="acuminatum">acuminatum</tp:taxon-name-part></tp:taxon-name> (Jedl.) Z.Iwats., Journal of the Hattori Botanical Laboratory 33: 363. 1970. Type (authentic specimens cited in Jedlička 1961): Austria, Arlingsgraben, ster., Latzel, H.L. Bohemia, Praha, ad rup. lydit., 200 m, ster., <italic>Šmarda</italic>, H.Š.; Babka pr. Řevnive, 400 m, Bauer, Bryoth. Bohem. no <italic>255</italic>, H.U.P., H.Š., H.M.P. (sub <tp:taxon-name><tp:taxon-name-part taxon-name-part-type="genus" reg="Plagiothecium">P.</tp:taxon-name-part><tp:taxon-name-part taxon-name-part-type="species" reg="roeseanum">roeseanum</tp:taxon-name-part><tp:taxon-name-part taxon-name-part-type="subspecies" reg="typicum">typicum</tp:taxon-name-part></tp:taxon-name>); Mladá Boleslav, in conv. Choboty, cfr., <italic>Podpěra</italic>, H.P., Moravia, Jeseníky, Dolní Lipová, ster., Latzel, H.L.; in conv. riv. Seifen pr. Vernířovice, 800 m, ster., <italic>Podpěra</italic>, H.P.; Znajmo, Eisleiten pr. Varanoc, ster., <italic>Podpěra</italic>, H.P.; Senohrady, ad rup., ster., <italic>Podpěra</italic>, H.P.; Unčov, ad cataract. Řešovský, 400 m, ster., <italic>Podpěra</italic>, H.P.; Slovakia, Babia Góra, ad lignus putr., ster., <italic>Šmerda</italic>, H.Š. (sub <tp:taxon-name><tp:taxon-name-part taxon-name-part-type="genus" reg="Plagiothecium">P.</tp:taxon-name-part><tp:taxon-name-part taxon-name-part-type="species" reg="silvaticum">silvaticum</tp:taxon-name-part><tp:taxon-name-part taxon-name-part-type="subspecies" reg="longifolium">longifolium</tp:taxon-name-part></tp:taxon-name>); Bielské Tatry, in conv. Havran, 1100 m, cum <tp:taxon-name><tp:taxon-name-part taxon-name-part-type="genus" reg="Blepharostoma">Blepharostoma</tp:taxon-name-part><tp:taxon-name-part taxon-name-part-type="species" reg="trichophyllum">trichophyllum</tp:taxon-name-part></tp:taxon-name>, ster., <italic>Šmerda</italic>, H.Š (<italic>n.v</italic>.). </comment></tp:nomenclature-citation></tp:nomenclature-citation-list></tp:nomenclature><tp:treatment-sec sec-type="description" id="SECID0EGSBI"><title>Description.</title><p>Plants small, yellowish-green to light green; stems 0.5–1.5 cm; leaves not julaceous; flat, not imbricate, asymmetrical, ovato-lanceolate, 1.2–1.8 × 0.6–0.8 mm (Fig. <xref ref-type="fig" rid="F7">7A, B</xref>); the apex acuminate, long (Fig. <xref ref-type="fig" rid="F7">7C</xref>), not denticulate; laminal cells 70–100 × 10–12 μm at midleaf (Fig. <xref ref-type="fig" rid="F7">7D</xref>), cell areolation quite loose; decurrencies of 2–3 rows of rectangular cells; capsule inclined.</p><fig id="F7" position="float" orientation="portrait"><object-id xmlns:xlink="http://www.w3.org/1999/xlink" content-type="doi" xlink:type="simple">10.3897/phytokeys.253.142268.figure7</object-id><object-id xmlns:xlink="http://www.w3.org/1999/xlink" content-type="arpha" xlink:type="simple">72263B73-16EF-59E0-A035-A163EFF3D284</object-id><label>Figure 7.</label><caption><p>Selected, most important taxonomic features of taxa from the <italic><tp:taxon-name><tp:taxon-name-part taxon-name-part-type="genus" reg="Plagiothecium">Plagiothecium</tp:taxon-name-part><tp:taxon-name-part taxon-name-part-type="species" reg="cavifolium">cavifolium</tp:taxon-name-part></tp:taxon-name></italic> complex <bold>A, B</bold> shape and dimensions of the leaves <bold>C</bold> leaves apex <bold>D</bold> shape and dimensions of cells from the middle part of the leaves <bold>E</bold> decurrencies on the stem. <bold>A–E</bold><italic><tp:taxon-name><tp:taxon-name-part taxon-name-part-type="genus" reg="Plagiothecium">Plagiothecium</tp:taxon-name-part><tp:taxon-name-part taxon-name-part-type="species" reg="tenue">tenue</tp:taxon-name-part></tp:taxon-name></italic> (from <tp:taxon-name><tp:taxon-name-part taxon-name-part-type="genus" reg="Plagiothecium">P.</tp:taxon-name-part><tp:taxon-name-part taxon-name-part-type="species" reg="roeseanum">roeseanum</tp:taxon-name-part><tp:taxon-name-part taxon-name-part-type="infraspecific-rank">fo.</tp:taxon-name-part><tp:taxon-name-part taxon-name-part-type="form" reg="tenue">tenue</tp:taxon-name-part></tp:taxon-name>, herb. <italic>A. Baros</italic>, det. <italic>J. Jedlička</italic>, BRNU 592!).</p></caption><graphic xmlns:xlink="http://www.w3.org/1999/xlink" xlink:href="phytokeys-253-067_article-142268__-g007.jpg" position="float" orientation="portrait" xlink:type="simple" id="oo_1269416.jpg"><uri content-type="original_file" xlink:type="simple">https://binary.pensoft.net/fig/1269416</uri></graphic></fig></tp:treatment-sec><tp:treatment-sec sec-type="distribution" id="SECID0E1UBI"><title>Distribution.</title><p>Europe (Austria, Czech Republic, Germany, Poland, Serbia, Slovakia, Sweden), but the range of this taxon still requires research.</p></tp:treatment-sec></tp:taxon-treatment>
