# Supplementary material for: ﻿The genus Plagiothecium (Plagiotheciaceae) in Europe — current state of knowledge, checklist and key to taxa
Source: PhytoKeys. 2025 Mar 4;253:67–102. doi: 10.3897/phytokeys.253.142268 (PMC11898098; doi:10.3897/phytokeys.253.142268)
Supplement: XML Treatment for Plagiothecium svalbardense [file phytokeys.253.142268-treatment20.xml]

<!DOCTYPE tp:taxon-treatment
  PUBLIC "-//TaxonX//DTD Taxonomic Treatment Publishing DTD v0 20100105//EN" "tax-treatment-NSO.dtd">
<tp:taxon-treatment xmlns:tp="http://www.plazi.org/taxpub"><tp:treatment-meta><kwd-group><label>Taxon classification</label><kwd>
                  <named-content content-type="kingdom">Plantae</named-content>
                </kwd><kwd>
                  <named-content content-type="order">Hypnales</named-content>
                </kwd><kwd>
                  <named-content content-type="family">Plagiotheciaceae</named-content>
                </kwd></kwd-group><mixed-citation publication-type="journal"><person-group><name><surname>Wolski</surname><given-names>Grzegorz J.</given-names></name></person-group><article-title>﻿The genus <italic><tp:taxon-name><tp:taxon-name-part taxon-name-part-type="genus" reg="Plagiothecium">Plagiothecium</tp:taxon-name-part></tp:taxon-name></italic> (<tp:taxon-name><tp:taxon-name-part taxon-name-part-type="family">Plagiotheciaceae</tp:taxon-name-part></tp:taxon-name>) in Europe — current state of knowledge, checklist and key to taxa</article-title><source>PhytoKeys</source><day>04</day><month>03</month><year>2025</year><volume>253</volume><fpage>67</fpage><lpage>102</lpage><pub-id pub-id-type="doi">10.3897/phytokeys.253.142268</pub-id></mixed-citation></tp:treatment-meta><tp:nomenclature><label>﻿</label><tp:taxon-name>
                <object-id xmlns:xlink="http://www.w3.org/1999/xlink" content-type="arpha" xlink:type="simple">FC978C6E-891B-5D57-9558-1439A5FC9901</object-id>
                <tp:taxon-name-part taxon-name-part-type="genus" reg="Plagiothecium">Plagiothecium</tp:taxon-name-part>
                <tp:taxon-name-part taxon-name-part-type="species" reg="svalbardense">svalbardense</tp:taxon-name-part>
              </tp:taxon-name><tp:taxon-authority>Frisvoll, Norsk Polarinstitutt Skrifter, Part 2. Bryophytes 198: 103. 1996.</tp:taxon-authority></tp:nomenclature><tp:treatment-sec sec-type="type material" id="SECID0EO2BI"><title>Type material.</title><p>Holotype: Norway, Svalbard, Krossfjorden, Kollerfjorden, below a bird cliff in Christian Michelsenfjella W, 50 m, 22 July 1974, <italic>A. A. Frisvoll</italic>, TRH B-19481! Isotypes: O, S, TRH.</p></tp:treatment-sec><tp:treatment-sec sec-type="description" id="SECID0EW2BI"><title>Description.</title><p>Plants medium-sized, dark green, dull, without metallic luster; stems 2–4 cm long, more or less julaceous; leaves concave, two types of leaves: symmetrical and asymmetrical, ovate, 2.4–2.8 × 1.2–1.5 mm (Fig. <xref ref-type="fig" rid="F8">8B</xref>); the apex acuminate, often gently curved; margins not denticulate near the apex; laminal cells narrowly elongate-hexagonal, asymmetric, 80–120 × 7–10 μm at midleaf (Fig. <xref ref-type="fig" rid="F8">8D</xref>), cell areolation tight; decurrencies of 3 rows of rectangular to quadrate cells.</p></tp:treatment-sec><tp:treatment-sec sec-type="distribution" id="SECID0EE3BI"><title>Distribution.</title><p>Asia (Russian Federation); Europe (Norway, Sweden).</p></tp:treatment-sec><tp:treatment-sec><!--Section generated to contain objects referenced in tp:taxon-treatment.--><fig id="F8" position="float" orientation="portrait"><object-id xmlns:xlink="http://www.w3.org/1999/xlink" content-type="doi" xlink:type="simple">10.3897/phytokeys.253.142268.figure8</object-id><object-id xmlns:xlink="http://www.w3.org/1999/xlink" content-type="arpha" xlink:type="simple">6C565C65-CD25-573E-A93D-07D404AFC5C6</object-id><label>Figure 8.</label><caption><p>Selected, most important taxonomic features of <italic><tp:taxon-name><tp:taxon-name-part taxon-name-part-type="genus" reg="Plagiothecium">Plagiothecium</tp:taxon-name-part><tp:taxon-name-part taxon-name-part-type="species" reg="berggrenianum">berggrenianum</tp:taxon-name-part></tp:taxon-name></italic> and <italic><tp:taxon-name><tp:taxon-name-part taxon-name-part-type="genus" reg="Plagiothecium">Plagiothecium</tp:taxon-name-part><tp:taxon-name-part taxon-name-part-type="species" reg="svalbardense">svalbardense</tp:taxon-name-part></tp:taxon-name></italic><bold>A, B</bold> shape and dimensions of the leaves <bold>C, D</bold> shape and dimensions of cells from the middle part of the leaves <bold>A</bold>, <bold>C</bold><italic><tp:taxon-name><tp:taxon-name-part taxon-name-part-type="genus" reg="Plagiothecium">P.</tp:taxon-name-part><tp:taxon-name-part taxon-name-part-type="species" reg="berggrenianum">berggrenianum</tp:taxon-name-part></tp:taxon-name></italic> (from holotype, <italic>A. A. Frisvoll</italic>, TRH B-19507!) <bold>B</bold>, <bold>D</bold><italic><tp:taxon-name><tp:taxon-name-part taxon-name-part-type="genus" reg="Plagiothecium">P.</tp:taxon-name-part><tp:taxon-name-part taxon-name-part-type="species" reg="svalbardense">svalbardense</tp:taxon-name-part></tp:taxon-name></italic> (from holotype, <italic>A. A. Frisvoll</italic>, TRH B-19481!).</p></caption><graphic xmlns:xlink="http://www.w3.org/1999/xlink" xlink:href="phytokeys-253-067_article-142268__-g008.jpg" position="float" orientation="portrait" xlink:type="simple" id="oo_1269417.jpg"><uri content-type="original_file" xlink:type="simple">https://binary.pensoft.net/fig/1269417</uri></graphic></fig></tp:treatment-sec></tp:taxon-treatment>
