# Supplementary material for: ﻿The genus Plagiothecium (Plagiotheciaceae) in Europe — current state of knowledge, checklist and key to taxa
Source: PhytoKeys. 2025 Mar 4;253:67–102. doi: 10.3897/phytokeys.253.142268 (PMC11898098; doi:10.3897/phytokeys.253.142268)
Supplement: XML Treatment for Plagiothecium curvifolium var. curvifolium [file phytokeys.253.142268-treatment21.xml]

<!DOCTYPE tp:taxon-treatment
  PUBLIC "-//TaxonX//DTD Taxonomic Treatment Publishing DTD v0 20100105//EN" "tax-treatment-NSO.dtd">
<tp:taxon-treatment xmlns:tp="http://www.plazi.org/taxpub"><tp:treatment-meta><kwd-group><label>Taxon classification</label><kwd>
                  <named-content content-type="kingdom">Plantae</named-content>
                </kwd><kwd>
                  <named-content content-type="order">Hypnales</named-content>
                </kwd><kwd>
                  <named-content content-type="family">Plagiotheciaceae</named-content>
                </kwd></kwd-group><mixed-citation publication-type="journal"><person-group><name><surname>Wolski</surname><given-names>Grzegorz J.</given-names></name></person-group><article-title>﻿The genus <italic><tp:taxon-name><tp:taxon-name-part taxon-name-part-type="genus" reg="Plagiothecium">Plagiothecium</tp:taxon-name-part></tp:taxon-name></italic> (<tp:taxon-name><tp:taxon-name-part taxon-name-part-type="family">Plagiotheciaceae</tp:taxon-name-part></tp:taxon-name>) in Europe — current state of knowledge, checklist and key to taxa</article-title><source>PhytoKeys</source><day>04</day><month>03</month><year>2025</year><volume>253</volume><fpage>67</fpage><lpage>102</lpage><pub-id pub-id-type="doi">10.3897/phytokeys.253.142268</pub-id></mixed-citation></tp:treatment-meta><tp:nomenclature><label>﻿</label><tp:taxon-name>
                <object-id xmlns:xlink="http://www.w3.org/1999/xlink" content-type="arpha" xlink:type="simple">9AFF3128-7259-546F-8EE1-914A929C5F09</object-id>
                <tp:taxon-name-part taxon-name-part-type="genus" reg="Plagiothecium">Plagiothecium</tp:taxon-name-part>
                <tp:taxon-name-part taxon-name-part-type="species" reg="curvifolium">curvifolium</tp:taxon-name-part>
                <tp:taxon-name-part taxon-name-part-type="infraspecific-rank">var.</tp:taxon-name-part>
                <tp:taxon-name-part taxon-name-part-type="variety" reg="curvifolium">curvifolium</tp:taxon-name-part>
              </tp:taxon-name><tp:taxon-authority>Schlieph. ex Limpr., Die Laubmoose Deutschlands, Oesterreichs und der Schweiz 3: 269. 1897.</tp:taxon-authority></tp:nomenclature><tp:treatment-sec sec-type="type material" id="SECID0EU4BI"><title>Type material.</title><p>Lectotype (designated by <xref ref-type="bibr" rid="B43">Wolski et al. 2022a</xref>): Germany, Thuringia, in feuchten Nadelwäldern, Schmücke, 29 July 1880, <italic>D. K. Schliephacke</italic>, JE 04004091! Isolectotypes: HBG 02115!, PC 01322640!, WRSL!, G!, DUKE 155945.</p></tp:treatment-sec><tp:treatment-sec sec-type="description" id="SECID0EF5BI"><title>Description.</title><p>Plants medium-sized, yellow-green to green; stems 1.5–2.5 cm long, complanate-foliate; leaves symmetrical or almost symmetrical, gently imbricate, lanceolate to ovate-lanceolate, concave, slightly curved towards the ground, 1.7–2.7 × 0.7–1.5 mm (Fig. <xref ref-type="fig" rid="F9">9A</xref>); margin incurved, delicately on both sides or strongly on one side; the apex acuminate, not denticulate; laminal cells linear-vermicular, 110–155 × 8–9 μm at midleaf (Fig. <xref ref-type="fig" rid="F9">9C</xref>), cell areolation tight; decurrencies of 2–3 rows of rectangular cells forming semi-distinct auricles, some cells from external row inflated; capsules inclined to horizontal.</p><fig id="F9" position="float" orientation="portrait"><object-id xmlns:xlink="http://www.w3.org/1999/xlink" content-type="doi" xlink:type="simple">10.3897/phytokeys.253.142268.figure9</object-id><object-id xmlns:xlink="http://www.w3.org/1999/xlink" content-type="arpha" xlink:type="simple">A2B3A554-C0EB-50A5-A3C1-B2DD52AF9544</object-id><label>Figure 9.</label><caption><p>Selected, most important taxonomic features of taxa from the <italic><tp:taxon-name><tp:taxon-name-part taxon-name-part-type="genus" reg="Plagiothecium">Plagiothecium</tp:taxon-name-part><tp:taxon-name-part taxon-name-part-type="species" reg="curvifolium">curvifolium</tp:taxon-name-part></tp:taxon-name></italic> complex <bold>A, B</bold> shape and dimensions of the leaves <bold>C, D</bold> shape and dimensions of cells from the middle part of the leaves <bold>A</bold>, <bold>C</bold><tp:taxon-name><tp:taxon-name-part taxon-name-part-type="genus" reg="Plagiothecium">P.</tp:taxon-name-part><tp:taxon-name-part taxon-name-part-type="species" reg="curvifolium">curvifolium</tp:taxon-name-part><tp:taxon-name-part taxon-name-part-type="infraspecific-rank">var.</tp:taxon-name-part><tp:taxon-name-part taxon-name-part-type="variety" reg="curvifolium">curvifolium</tp:taxon-name-part></tp:taxon-name> (from lectotype of <italic><tp:taxon-name><tp:taxon-name-part taxon-name-part-type="genus" reg="Plagiothecium">P.</tp:taxon-name-part><tp:taxon-name-part taxon-name-part-type="species" reg="curvifolium">curvifolium</tp:taxon-name-part></tp:taxon-name></italic>, <italic>K. Schliephacke</italic>, JE 04004091!) <bold>B</bold>, <bold>D</bold><tp:taxon-name><tp:taxon-name-part taxon-name-part-type="genus" reg="Plagiothecium">P.</tp:taxon-name-part><tp:taxon-name-part taxon-name-part-type="species" reg="curvifolium">curvifolium</tp:taxon-name-part><tp:taxon-name-part taxon-name-part-type="infraspecific-rank">var.</tp:taxon-name-part><tp:taxon-name-part taxon-name-part-type="variety" reg="recurvum">recurvum</tp:taxon-name-part></tp:taxon-name> (from lectotype of <tp:taxon-name><tp:taxon-name-part taxon-name-part-type="genus" reg="Plagiothecium">P.</tp:taxon-name-part><tp:taxon-name-part taxon-name-part-type="species" reg="denticulatum">denticulatum</tp:taxon-name-part><tp:taxon-name-part taxon-name-part-type="infraspecific-rank">var.</tp:taxon-name-part><tp:taxon-name-part taxon-name-part-type="variety" reg="recurvum">recurvum</tp:taxon-name-part></tp:taxon-name>, <italic>C. Warnstorf</italic>, JE 04004201!), based on <xref ref-type="bibr" rid="B43">Wolski et al. 2022a</xref> changed.</p></caption><graphic xmlns:xlink="http://www.w3.org/1999/xlink" xlink:href="phytokeys-253-067_article-142268__-g009.jpg" position="float" orientation="portrait" xlink:type="simple" id="oo_1269418.jpg"><uri content-type="original_file" xlink:type="simple">https://binary.pensoft.net/fig/1269418</uri></graphic></fig></tp:treatment-sec><tp:treatment-sec sec-type="distribution" id="SECID0E4BCI"><title>Distribution.</title><p>Asia (Georgia, Russia); Europe (Belgium, Czech Republic, Denmark, Estonia, Finland, France, Germany, Great Britain, Hungary, Latvia, Netherlands, Poland, Romania, Spain, Sweden); North America (Canada, U.S.A.).</p></tp:treatment-sec><ref-list><ref id="B43"><mixed-citation xmlns:xlink="http://www.w3.org/1999/xlink" xlink:type="simple"><person-group><name name-style="western"><surname>Wolski</surname><given-names>GJ</given-names></name><name name-style="western"><surname>Nowicka-Krawczyk</surname><given-names>P</given-names></name><name name-style="western"><surname>Buck</surname><given-names>WR</given-names></name></person-group> (<year>2022a</year>) Taxonomic revision of the <italic><tp:taxon-name><tp:taxon-name-part taxon-name-part-type="genus">Plagiothecium</tp:taxon-name-part><tp:taxon-name-part taxon-name-part-type="species">curvifolium</tp:taxon-name-part></tp:taxon-name></italic> complex. PLoS ONE 17(11): e0275665. <ext-link xlink:href="10.1371/journal.pone.0275665" ext-link-type="doi" xlink:type="simple">https://doi.org/10.1371/journal.pone.0275665</ext-link></mixed-citation></ref></ref-list></tp:taxon-treatment>
