# Supplementary material for: ﻿The genus Plagiothecium (Plagiotheciaceae) in Europe — current state of knowledge, checklist and key to taxa
Source: PhytoKeys. 2025 Mar 4;253:67–102. doi: 10.3897/phytokeys.253.142268 (PMC11898098; doi:10.3897/phytokeys.253.142268)
Supplement: XML Treatment for Plagiothecium curvifolium var. recurvum [file phytokeys.253.142268-treatment22.xml]

<!DOCTYPE tp:taxon-treatment
  PUBLIC "-//TaxonX//DTD Taxonomic Treatment Publishing DTD v0 20100105//EN" "tax-treatment-NSO.dtd">
<tp:taxon-treatment xmlns:tp="http://www.plazi.org/taxpub"><tp:treatment-meta><kwd-group><label>Taxon classification</label><kwd>
                  <named-content content-type="kingdom">Plantae</named-content>
                </kwd><kwd>
                  <named-content content-type="order">Hypnales</named-content>
                </kwd><kwd>
                  <named-content content-type="family">Plagiotheciaceae</named-content>
                </kwd></kwd-group><mixed-citation publication-type="journal"><person-group><name><surname>Wolski</surname><given-names>Grzegorz J.</given-names></name></person-group><article-title>﻿The genus <italic><tp:taxon-name><tp:taxon-name-part taxon-name-part-type="genus" reg="Plagiothecium">Plagiothecium</tp:taxon-name-part></tp:taxon-name></italic> (<tp:taxon-name><tp:taxon-name-part taxon-name-part-type="family">Plagiotheciaceae</tp:taxon-name-part></tp:taxon-name>) in Europe — current state of knowledge, checklist and key to taxa</article-title><source>PhytoKeys</source><day>04</day><month>03</month><year>2025</year><volume>253</volume><fpage>67</fpage><lpage>102</lpage><pub-id pub-id-type="doi">10.3897/phytokeys.253.142268</pub-id></mixed-citation></tp:treatment-meta><tp:nomenclature><label>﻿</label><tp:taxon-name>
                <object-id xmlns:xlink="http://www.w3.org/1999/xlink" content-type="arpha" xlink:type="simple">3B72CAD8-A89B-5A6A-86A8-9E3E0786D105</object-id>
                <tp:taxon-name-part taxon-name-part-type="genus" reg="Plagiothecium">Plagiothecium</tp:taxon-name-part>
                <tp:taxon-name-part taxon-name-part-type="species" reg="curvifolium">curvifolium</tp:taxon-name-part>
                <tp:taxon-name-part taxon-name-part-type="infraspecific-rank">var.</tp:taxon-name-part>
                <tp:taxon-name-part taxon-name-part-type="variety" reg="recurvum">recurvum</tp:taxon-name-part>
              </tp:taxon-name><tp:taxon-authority>(Warnst.) G.J.Wolski &amp; W.R.Buck, PLoS ONE 17(11): e0275665. 2020.</tp:taxon-authority><tp:nomenclature-citation-list><tp:nomenclature-citation><tp:taxon-name>
                    <tp:taxon-name-part taxon-name-part-type="genus" reg="Plagiothecium"/>
                    <tp:taxon-name-part taxon-name-part-type="species" reg="denticulatum"/>
                  </tp:taxon-name><comment>≡ <tp:taxon-name><tp:taxon-name-part taxon-name-part-type="genus" reg="Plagiothecium">Plagiothecium</tp:taxon-name-part><tp:taxon-name-part taxon-name-part-type="species" reg="denticulatum">denticulatum</tp:taxon-name-part><tp:taxon-name-part taxon-name-part-type="infraspecific-rank">var.</tp:taxon-name-part><tp:taxon-name-part taxon-name-part-type="variety" reg="recurvum">recurvum</tp:taxon-name-part></tp:taxon-name> Warnst., Verhandlungen des Botanischen Vereins für die Provinz Brandenburg und die Angrenzenden Länder 27: 73. 1885. Lectotype (designated by <xref ref-type="bibr" rid="B43">Wolski et al. 2022a</xref>): Germany, prov. Brandenburg, auf nacktem Bodem in Kiefernschonungen vor Altruppin, Neuruppin, <italic>C. Warnstorf</italic>, JE 04004201! Isolectotypes: G! </comment></tp:nomenclature-citation><tp:nomenclature-citation><tp:taxon-name>
                    <tp:taxon-name-part taxon-name-part-type="genus" reg="Plagiothecium"/>
                    <tp:taxon-name-part taxon-name-part-type="species" reg="curvifolium"/>
                  </tp:taxon-name><comment>= <tp:taxon-name><tp:taxon-name-part taxon-name-part-type="genus" reg="Plagiothecium">Plagiothecium</tp:taxon-name-part><tp:taxon-name-part taxon-name-part-type="species" reg="curvifolium">curvifolium</tp:taxon-name-part><tp:taxon-name-part taxon-name-part-type="infraspecific-rank">var.</tp:taxon-name-part><tp:taxon-name-part taxon-name-part-type="variety" reg="hypnophyllum">hypnophyllum</tp:taxon-name-part></tp:taxon-name> Ukrainskaya, Novosti Sistematiki Nizaikh Rastenii 31: 183, f. 12–14. 1996. Type: [Russia,] Prov. Mosquensis, distr. Krasnogorskensis, 2 km ad austro-occidentem a Krasnogorsk. Ad Betulam in silva, 28 VII 1986, <italic>Ignatov</italic>. In herbario bryologico Horti Botanici Publici Mosquae conservatur, MHA, VLA! </comment></tp:nomenclature-citation></tp:nomenclature-citation-list></tp:nomenclature><tp:treatment-sec sec-type="description" id="SECID0E5ECI"><title>Description.</title><p>Plants medium-sized, bright-green to green; stems 1.5–2.0 cm long; leaves complanate, strongly asymmetrical, hooked, lanceolate, concave, curved towards the ground, 1.7–2.2 × 0.6–0.9 mm (Fig. <xref ref-type="fig" rid="F9">9B</xref>); margin sometimes incurved; the apex acuminate, usually denticulate by 2–3 teeth; cells linear-vermicular, 60–120 × 7–9 μm at midleaf (Fig. <xref ref-type="fig" rid="F9">9D</xref>), cell areolation tight; decurrencies forming semi-distinct auricles, of 2–3 rows of rectangular, sometimes inflated cells; capsules inclined.</p></tp:treatment-sec><tp:treatment-sec sec-type="distribution" id="SECID0EMFCI"><title>Distribution.</title><p>Asia (Russia); Europe (Austria, Belgium, Czech Republic, Denmark, Finland, France, Germany, Great Britain, Hungary, Latvia, Poland, Slovakia, Sweden); North America (Canada).</p></tp:treatment-sec><tp:treatment-sec><!--Section generated to contain objects referenced in tp:taxon-treatment.--><fig id="F9" position="float" orientation="portrait"><object-id xmlns:xlink="http://www.w3.org/1999/xlink" content-type="doi" xlink:type="simple">10.3897/phytokeys.253.142268.figure9</object-id><object-id xmlns:xlink="http://www.w3.org/1999/xlink" content-type="arpha" xlink:type="simple">A2B3A554-C0EB-50A5-A3C1-B2DD52AF9544</object-id><label>Figure 9.</label><caption><p>Selected, most important taxonomic features of taxa from the <italic><tp:taxon-name><tp:taxon-name-part taxon-name-part-type="genus" reg="Plagiothecium">Plagiothecium</tp:taxon-name-part><tp:taxon-name-part taxon-name-part-type="species" reg="curvifolium">curvifolium</tp:taxon-name-part></tp:taxon-name></italic> complex <bold>A, B</bold> shape and dimensions of the leaves <bold>C, D</bold> shape and dimensions of cells from the middle part of the leaves <bold>A</bold>, <bold>C</bold><tp:taxon-name><tp:taxon-name-part taxon-name-part-type="genus" reg="Plagiothecium">P.</tp:taxon-name-part><tp:taxon-name-part taxon-name-part-type="species" reg="curvifolium">curvifolium</tp:taxon-name-part><tp:taxon-name-part taxon-name-part-type="infraspecific-rank">var.</tp:taxon-name-part><tp:taxon-name-part taxon-name-part-type="variety" reg="curvifolium">curvifolium</tp:taxon-name-part></tp:taxon-name> (from lectotype of <italic><tp:taxon-name><tp:taxon-name-part taxon-name-part-type="genus" reg="Plagiothecium">P.</tp:taxon-name-part><tp:taxon-name-part taxon-name-part-type="species" reg="curvifolium">curvifolium</tp:taxon-name-part></tp:taxon-name></italic>, <italic>K. Schliephacke</italic>, JE 04004091!) <bold>B</bold>, <bold>D</bold><tp:taxon-name><tp:taxon-name-part taxon-name-part-type="genus" reg="Plagiothecium">P.</tp:taxon-name-part><tp:taxon-name-part taxon-name-part-type="species" reg="curvifolium">curvifolium</tp:taxon-name-part><tp:taxon-name-part taxon-name-part-type="infraspecific-rank">var.</tp:taxon-name-part><tp:taxon-name-part taxon-name-part-type="variety" reg="recurvum">recurvum</tp:taxon-name-part></tp:taxon-name> (from lectotype of <tp:taxon-name><tp:taxon-name-part taxon-name-part-type="genus" reg="Plagiothecium">P.</tp:taxon-name-part><tp:taxon-name-part taxon-name-part-type="species" reg="denticulatum">denticulatum</tp:taxon-name-part><tp:taxon-name-part taxon-name-part-type="infraspecific-rank">var.</tp:taxon-name-part><tp:taxon-name-part taxon-name-part-type="variety" reg="recurvum">recurvum</tp:taxon-name-part></tp:taxon-name>, <italic>C. Warnstorf</italic>, JE 04004201!), based on <xref ref-type="bibr" rid="B43">Wolski et al. 2022a</xref> changed.</p></caption><graphic xmlns:xlink="http://www.w3.org/1999/xlink" xlink:href="phytokeys-253-067_article-142268__-g009.jpg" position="float" orientation="portrait" xlink:type="simple" id="oo_1269418.jpg"><uri content-type="original_file" xlink:type="simple">https://binary.pensoft.net/fig/1269418</uri></graphic></fig></tp:treatment-sec><ref-list><ref id="B43"><mixed-citation xmlns:xlink="http://www.w3.org/1999/xlink" xlink:type="simple"><person-group><name name-style="western"><surname>Wolski</surname><given-names>GJ</given-names></name><name name-style="western"><surname>Nowicka-Krawczyk</surname><given-names>P</given-names></name><name name-style="western"><surname>Buck</surname><given-names>WR</given-names></name></person-group> (<year>2022a</year>) Taxonomic revision of the <italic><tp:taxon-name><tp:taxon-name-part taxon-name-part-type="genus">Plagiothecium</tp:taxon-name-part><tp:taxon-name-part taxon-name-part-type="species">curvifolium</tp:taxon-name-part></tp:taxon-name></italic> complex. PLoS ONE 17(11): e0275665. <ext-link xlink:href="10.1371/journal.pone.0275665" ext-link-type="doi" xlink:type="simple">https://doi.org/10.1371/journal.pone.0275665</ext-link></mixed-citation></ref></ref-list></tp:taxon-treatment>
