# Supplementary material for: ﻿The genus Plagiothecium (Plagiotheciaceae) in Europe — current state of knowledge, checklist and key to taxa
Source: PhytoKeys. 2025 Mar 4;253:67–102. doi: 10.3897/phytokeys.253.142268 (PMC11898098; doi:10.3897/phytokeys.253.142268)
Supplement: XML Treatment for Plagiothecium imbricatum [file phytokeys.253.142268-treatment24.xml]

<!DOCTYPE tp:taxon-treatment
  PUBLIC "-//TaxonX//DTD Taxonomic Treatment Publishing DTD v0 20100105//EN" "tax-treatment-NSO.dtd">
<tp:taxon-treatment xmlns:tp="http://www.plazi.org/taxpub"><tp:treatment-meta><kwd-group><label>Taxon classification</label><kwd>
                  <named-content content-type="kingdom">Plantae</named-content>
                </kwd><kwd>
                  <named-content content-type="order">Hypnales</named-content>
                </kwd><kwd>
                  <named-content content-type="family">Plagiotheciaceae</named-content>
                </kwd></kwd-group><mixed-citation publication-type="journal"><person-group><name><surname>Wolski</surname><given-names>Grzegorz J.</given-names></name></person-group><article-title>﻿The genus <italic><tp:taxon-name><tp:taxon-name-part taxon-name-part-type="genus" reg="Plagiothecium">Plagiothecium</tp:taxon-name-part></tp:taxon-name></italic> (<tp:taxon-name><tp:taxon-name-part taxon-name-part-type="family">Plagiotheciaceae</tp:taxon-name-part></tp:taxon-name>) in Europe — current state of knowledge, checklist and key to taxa</article-title><source>PhytoKeys</source><day>04</day><month>03</month><year>2025</year><volume>253</volume><fpage>67</fpage><lpage>102</lpage><pub-id pub-id-type="doi">10.3897/phytokeys.253.142268</pub-id></mixed-citation></tp:treatment-meta><tp:nomenclature><label>﻿</label><tp:taxon-name>
                <object-id xmlns:xlink="http://www.w3.org/1999/xlink" content-type="arpha" xlink:type="simple">3EAC9F16-CA16-5C16-9E30-6DFB30EC5C8F</object-id>
                <tp:taxon-name-part taxon-name-part-type="genus" reg="Plagiothecium">Plagiothecium</tp:taxon-name-part>
                <tp:taxon-name-part taxon-name-part-type="species" reg="imbricatum">imbricatum</tp:taxon-name-part>
              </tp:taxon-name><tp:taxon-authority>G.J.Wolski &amp; W.R.Buck, PLoS ONE, 17(11): e0275665. 2020.</tp:taxon-authority></tp:nomenclature><tp:treatment-sec sec-type="type material" id="SECID0EDNCI"><title>Type material.</title><p>Holotype: Poland, kujawsko-pomorskie Voivodeship, surroundings of Dolina rzeki Brdy reserve, slope near the river on soil in mixed forest, 13 July 2020, <italic>G. J. Wolski 424</italic>, LOD 15015! Isotypes: NY 04688394!, SZUB-B 00001!</p></tp:treatment-sec><tp:treatment-sec sec-type="description" id="SECID0ELNCI"><title>Description.</title><p>Plants small, bright-green to green; stems 0.7–1.5 cm long, densely foliate; leaves julaceous and imbricate, two types of leaves: symmetrical and asymmetrical, the symmetrical ones: folded, lanceolate, concave, sometimes strongly cracked at the base, asymmetrical ones: ovate, slightly concave or flat, both types of leaves identical in size, 1.2–2.3 × 0.7–1.0 mm (Fig. <xref ref-type="fig" rid="F10">10B, C</xref>); the apex acuminate, not denticulate; cells linear-vermicular, 80–190 × 5–9 μm at midleaf (Fig. <xref ref-type="fig" rid="F10">10E</xref>), cell areolation tight; decurrencies of 3–4 rows of rectangular, quadrate often inflated cells forming semi distinct auricles; capsules unknown so far.</p></tp:treatment-sec><tp:treatment-sec sec-type="distribution" id="SECID0EZNCI"><title>Distribution.</title><p>Europe (Great Britain, Netherlands, Poland); North America (Canada).</p></tp:treatment-sec><tp:treatment-sec><!--Section generated to contain objects referenced in tp:taxon-treatment.--><fig id="F10" position="float" orientation="portrait"><object-id xmlns:xlink="http://www.w3.org/1999/xlink" content-type="doi" xlink:type="simple">10.3897/phytokeys.253.142268.figure10</object-id><object-id xmlns:xlink="http://www.w3.org/1999/xlink" content-type="arpha" xlink:type="simple">64668FB5-4271-5F76-9F54-43E269E20FB3</object-id><label>Figure 10.</label><caption><p>Selected, most important taxonomic features of taxa from the <italic><tp:taxon-name><tp:taxon-name-part taxon-name-part-type="genus" reg="Plagiothecium">Plagiothecium</tp:taxon-name-part><tp:taxon-name-part taxon-name-part-type="species" reg="curvifolium">curvifolium</tp:taxon-name-part></tp:taxon-name></italic> complex <bold>A–C</bold> shape and dimensions of the leaves <bold>D, E</bold> shape and dimensions of cells from the middle part of the leaves <bold>A</bold>, <bold>D</bold><italic><tp:taxon-name><tp:taxon-name-part taxon-name-part-type="genus" reg="Plagiothecium">P.</tp:taxon-name-part><tp:taxon-name-part taxon-name-part-type="species" reg="decursivifolium">decursivifolium</tp:taxon-name-part></tp:taxon-name></italic> (from lectotype, <italic>P. Culmann</italic>, C-M-9120!) <bold>B, C</bold>, <bold>E</bold><italic><tp:taxon-name><tp:taxon-name-part taxon-name-part-type="genus" reg="Plagiothecium">P.</tp:taxon-name-part><tp:taxon-name-part taxon-name-part-type="species" reg="imbricatum">imbricatum</tp:taxon-name-part></tp:taxon-name></italic> (from holotype, <italic>G. J. Wolski</italic>, LOD 15015!), based on <xref ref-type="bibr" rid="B43">Wolski et al. 2022a</xref> changed.</p></caption><graphic xmlns:xlink="http://www.w3.org/1999/xlink" xlink:href="phytokeys-253-067_article-142268__-g010.jpg" position="float" orientation="portrait" xlink:type="simple" id="oo_1269419.jpg"><uri content-type="original_file" xlink:type="simple">https://binary.pensoft.net/fig/1269419</uri></graphic></fig></tp:treatment-sec><ref-list><ref id="B43"><mixed-citation xmlns:xlink="http://www.w3.org/1999/xlink" xlink:type="simple"><person-group><name name-style="western"><surname>Wolski</surname><given-names>GJ</given-names></name><name name-style="western"><surname>Nowicka-Krawczyk</surname><given-names>P</given-names></name><name name-style="western"><surname>Buck</surname><given-names>WR</given-names></name></person-group> (<year>2022a</year>) Taxonomic revision of the <italic><tp:taxon-name><tp:taxon-name-part taxon-name-part-type="genus">Plagiothecium</tp:taxon-name-part><tp:taxon-name-part taxon-name-part-type="species">curvifolium</tp:taxon-name-part></tp:taxon-name></italic> complex. PLoS ONE 17(11): e0275665. <ext-link xlink:href="10.1371/journal.pone.0275665" ext-link-type="doi" xlink:type="simple">https://doi.org/10.1371/journal.pone.0275665</ext-link></mixed-citation></ref></ref-list></tp:taxon-treatment>
