# Supplementary material for: ﻿The genus Plagiothecium (Plagiotheciaceae) in Europe — current state of knowledge, checklist and key to taxa
Source: PhytoKeys. 2025 Mar 4;253:67–102. doi: 10.3897/phytokeys.253.142268 (PMC11898098; doi:10.3897/phytokeys.253.142268)
Supplement: XML Treatment for Plagiothecium piliferum [file phytokeys.253.142268-treatment28.xml]

<!DOCTYPE tp:taxon-treatment
  PUBLIC "-//TaxonX//DTD Taxonomic Treatment Publishing DTD v0 20100105//EN" "tax-treatment-NSO.dtd">
<tp:taxon-treatment xmlns:tp="http://www.plazi.org/taxpub"><tp:treatment-meta><kwd-group><label>Taxon classification</label><kwd>
                  <named-content content-type="kingdom">Plantae</named-content>
                </kwd><kwd>
                  <named-content content-type="order">Hypnales</named-content>
                </kwd><kwd>
                  <named-content content-type="family">Plagiotheciaceae</named-content>
                </kwd></kwd-group><mixed-citation publication-type="journal"><person-group><name><surname>Wolski</surname><given-names>Grzegorz J.</given-names></name></person-group><article-title>﻿The genus <italic><tp:taxon-name><tp:taxon-name-part taxon-name-part-type="genus" reg="Plagiothecium">Plagiothecium</tp:taxon-name-part></tp:taxon-name></italic> (<tp:taxon-name><tp:taxon-name-part taxon-name-part-type="family">Plagiotheciaceae</tp:taxon-name-part></tp:taxon-name>) in Europe — current state of knowledge, checklist and key to taxa</article-title><source>PhytoKeys</source><day>04</day><month>03</month><year>2025</year><volume>253</volume><fpage>67</fpage><lpage>102</lpage><pub-id pub-id-type="doi">10.3897/phytokeys.253.142268</pub-id></mixed-citation></tp:treatment-meta><tp:nomenclature><label>﻿</label><tp:taxon-name>
                <object-id xmlns:xlink="http://www.w3.org/1999/xlink" content-type="arpha" xlink:type="simple">17341FE0-0497-558A-A2DD-71C374291EE0</object-id>
                <tp:taxon-name-part taxon-name-part-type="genus" reg="Plagiothecium">Plagiothecium</tp:taxon-name-part>
                <tp:taxon-name-part taxon-name-part-type="species" reg="piliferum">piliferum</tp:taxon-name-part>
              </tp:taxon-name><tp:taxon-authority>(Sw.) Schimp., Bryologia Europea 5: 186, 496, Tab. III. 1851.</tp:taxon-authority><tp:nomenclature-citation-list><tp:nomenclature-citation><tp:taxon-name>
                    <tp:taxon-name-part taxon-name-part-type="genus" reg="Leskea"/>
                    <tp:taxon-name-part taxon-name-part-type="species" reg="pilifera"/>
                  </tp:taxon-name><comment>≡ <tp:taxon-name><tp:taxon-name-part taxon-name-part-type="genus" reg="Leskea">Leskea</tp:taxon-name-part><tp:taxon-name-part taxon-name-part-type="species" reg="pilifera">pilifera</tp:taxon-name-part></tp:taxon-name> Sw. <italic>in</italic> C.J.Hartman, Handbok i Skandinaviens Flora 419. 1820 ≡ <tp:taxon-name><tp:taxon-name-part taxon-name-part-type="genus" reg="Hypnum">Hypnum</tp:taxon-name-part><tp:taxon-name-part taxon-name-part-type="species" reg="denticulatum">denticulatum</tp:taxon-name-part><tp:taxon-name-part taxon-name-part-type="infraspecific-rank">var.</tp:taxon-name-part><tp:taxon-name-part taxon-name-part-type="variety" reg="piliferum">piliferum</tp:taxon-name-part></tp:taxon-name> (Sw.) Wahlenb., Flora Suecica (Wahlenberg) 2: 710. 1826 ≡ <tp:taxon-name><tp:taxon-name-part taxon-name-part-type="genus" reg="Neckera">Neckera</tp:taxon-name-part><tp:taxon-name-part taxon-name-part-type="species" reg="pilifera">pilifera</tp:taxon-name-part></tp:taxon-name> (Sw.) Spruce, Musci Pyrenaici 66. 1847 ≡ <tp:taxon-name><tp:taxon-name-part taxon-name-part-type="genus" reg="Isopterygium">Isopterygium</tp:taxon-name-part><tp:taxon-name-part taxon-name-part-type="species" reg="piliferum">piliferum</tp:taxon-name-part></tp:taxon-name> (Sw.) Loeske, Studien zur Vergleichenden Morphologie und Phylogenetischen Systematik der Laubmoose 169. 1910 ≡ <tp:taxon-name><tp:taxon-name-part taxon-name-part-type="genus" reg="Plagiotheciella">Plagiotheciella</tp:taxon-name-part><tp:taxon-name-part taxon-name-part-type="species" reg="pilifera">pilifera</tp:taxon-name-part></tp:taxon-name> (Sw.) M.Fleisch. <italic>in</italic> Brotherus, Die natürlichen Pflanzenfamilien, Zweite Auflage, 11: 466. 1925 ≡ <tp:taxon-name><tp:taxon-name-part taxon-name-part-type="genus" reg="Dolichotheca">Dolichotheca</tp:taxon-name-part><tp:taxon-name-part taxon-name-part-type="species" reg="pilifera">pilifera</tp:taxon-name-part></tp:taxon-name> (Sw.) M.Fleisch. <italic>ex</italic> Podp., Conspectus Muscorum Europaeorum 683. 1954 ≡ <tp:taxon-name><tp:taxon-name-part taxon-name-part-type="genus" reg="Rectithecium">Rectithecium</tp:taxon-name-part><tp:taxon-name-part taxon-name-part-type="species" reg="piliferum">piliferum</tp:taxon-name-part></tp:taxon-name> (Sw.) Hedenäs &amp; Huttunen, Botanical Journal of the Linnean Society 171(2): 344. 2013. Type: In rupe praerupta cujus totam parietem verticalem obducit horti regalis Haga-Park prope Holmiam cl. Swartz detexit ibidemque serius legerunt <italic>Lindberg</italic>, <italic>Thedenius</italic>, <italic>Angström</italic>, <italic>W. P. Sch.</italic>, e.a; ex Ostrogothiae monte Halberget cl. Holmgren, e Pyrenaeorum umbrosissima valle <italic>de Jéret</italic> ubi ad latera scopulorum graniticorum terram versus spectantia laete viget cl. <italic>R.Spruce</italic> misit. </comment></tp:nomenclature-citation></tp:nomenclature-citation-list></tp:nomenclature><tp:treatment-sec sec-type="description" id="SECID0EQ6CI"><title>Description.</title><p>Plants small to medium sized, light green to yellowish green; leaves more or less complanate, ovate to lanceolate, concave, symmetrical, 0.8–1.5 × 0.4–0.8 (Fig. <xref ref-type="fig" rid="F12">12A</xref>), abruptly narrowed to a long filform acumen; the apex denticulate; laminal cells linear, 40–110 × 5–7 μm at midleaf (Fig. <xref ref-type="fig" rid="F12">12C</xref>), cell areolation tight; decurrencies of 2–3 rows of cells; setae 0.8–1.5 cm, capsule erect.</p><fig id="F12" position="float" orientation="portrait"><object-id xmlns:xlink="http://www.w3.org/1999/xlink" content-type="doi" xlink:type="simple">10.3897/phytokeys.253.142268.figure12</object-id><object-id xmlns:xlink="http://www.w3.org/1999/xlink" content-type="arpha" xlink:type="simple">B62DE035-6CD4-531B-9534-9A89FC51FB8E</object-id><label>Figure 12.</label><caption><p>Selected, most important taxonomic features of the <italic><tp:taxon-name><tp:taxon-name-part taxon-name-part-type="genus" reg="Plagiothecium">Plagiothecium</tp:taxon-name-part><tp:taxon-name-part taxon-name-part-type="species" reg="piliferum">piliferum</tp:taxon-name-part></tp:taxon-name></italic> and <italic><tp:taxon-name><tp:taxon-name-part taxon-name-part-type="genus" reg="Plagiothecium">Plagiothecium</tp:taxon-name-part><tp:taxon-name-part taxon-name-part-type="species" reg="latebricola">latebricola</tp:taxon-name-part></tp:taxon-name></italic><bold>A, B</bold> shape and dimensions of the leaves <bold>C, D</bold> shape and dimensions of cells from the middle part of the leaves <bold>A</bold>, <bold>C</bold><italic><tp:taxon-name><tp:taxon-name-part taxon-name-part-type="genus" reg="Plagiothecium">P.</tp:taxon-name-part><tp:taxon-name-part taxon-name-part-type="species" reg="piliferum">piliferum</tp:taxon-name-part></tp:taxon-name></italic> (<italic>U. Laine</italic>, TUR!) <bold>B</bold>, <bold>D</bold><italic><tp:taxon-name><tp:taxon-name-part taxon-name-part-type="genus" reg="Plagiothecium">P.</tp:taxon-name-part><tp:taxon-name-part taxon-name-part-type="species" reg="latebricola">latebricola</tp:taxon-name-part></tp:taxon-name></italic> (from lectotype of <tp:taxon-name><tp:taxon-name-part taxon-name-part-type="genus" reg="Plagiothecium">P.</tp:taxon-name-part><tp:taxon-name-part taxon-name-part-type="species" reg="latebricola">latebricola</tp:taxon-name-part><tp:taxon-name-part taxon-name-part-type="infraspecific-rank">var.</tp:taxon-name-part><tp:taxon-name-part taxon-name-part-type="variety" reg="gemmascens">gemmascens</tp:taxon-name-part></tp:taxon-name>, PC 0132685!).</p></caption><graphic xmlns:xlink="http://www.w3.org/1999/xlink" xlink:href="phytokeys-253-067_article-142268__-g012.jpg" position="float" orientation="portrait" xlink:type="simple" id="oo_1269421.jpg"><uri content-type="original_file" xlink:type="simple">https://binary.pensoft.net/fig/1269421</uri></graphic></fig></tp:treatment-sec><tp:treatment-sec sec-type="distribution" id="SECID0EWCDI"><title>Distribution.</title><p>Asia (China, Democratic People’s Republic of Korea, Japan, Republic of Korea, Russia Federation, Turkey); Europe (Andorra, Denmark, Finland, France, Ireland, Italy, Latvia, Norway, Portugal, Romania, Slovenia, Spain, Sweden, Switzerland, Ukraine, United Kingdom); North America (Canada, U.S.A.).</p></tp:treatment-sec></tp:taxon-treatment>
