# Supplementary material for: ﻿The genus Plagiothecium (Plagiotheciaceae) in Europe — current state of knowledge, checklist and key to taxa
Source: PhytoKeys. 2025 Mar 4;253:67–102. doi: 10.3897/phytokeys.253.142268 (PMC11898098; doi:10.3897/phytokeys.253.142268)
Supplement: XML Treatment for Plagiothecium latebricola [file phytokeys.253.142268-treatment29.xml]

<!DOCTYPE tp:taxon-treatment
  PUBLIC "-//TaxonX//DTD Taxonomic Treatment Publishing DTD v0 20100105//EN" "tax-treatment-NSO.dtd">
<tp:taxon-treatment xmlns:tp="http://www.plazi.org/taxpub"><tp:treatment-meta><kwd-group><label>Taxon classification</label><kwd>
                  <named-content content-type="kingdom">Plantae</named-content>
                </kwd><kwd>
                  <named-content content-type="order">Hypnales</named-content>
                </kwd><kwd>
                  <named-content content-type="family">Plagiotheciaceae</named-content>
                </kwd></kwd-group><mixed-citation publication-type="journal"><person-group><name><surname>Wolski</surname><given-names>Grzegorz J.</given-names></name></person-group><article-title>﻿The genus <italic><tp:taxon-name><tp:taxon-name-part taxon-name-part-type="genus" reg="Plagiothecium">Plagiothecium</tp:taxon-name-part></tp:taxon-name></italic> (<tp:taxon-name><tp:taxon-name-part taxon-name-part-type="family">Plagiotheciaceae</tp:taxon-name-part></tp:taxon-name>) in Europe — current state of knowledge, checklist and key to taxa</article-title><source>PhytoKeys</source><day>04</day><month>03</month><year>2025</year><volume>253</volume><fpage>67</fpage><lpage>102</lpage><pub-id pub-id-type="doi">10.3897/phytokeys.253.142268</pub-id></mixed-citation></tp:treatment-meta><tp:nomenclature><label>﻿</label><tp:taxon-name>
                <object-id xmlns:xlink="http://www.w3.org/1999/xlink" content-type="arpha" xlink:type="simple">1063186B-246B-5E0C-AF16-4245E39BFFC2</object-id>
                <tp:taxon-name-part taxon-name-part-type="genus" reg="Plagiothecium">Plagiothecium</tp:taxon-name-part>
                <tp:taxon-name-part taxon-name-part-type="species" reg="latebricola">latebricola</tp:taxon-name-part>
              </tp:taxon-name><tp:taxon-authority>Wilson ex Schimp., Bryologia Europea 5: 184, 494, Tab. I. 1851.</tp:taxon-authority><tp:nomenclature-citation-list><tp:nomenclature-citation><tp:taxon-name>
                    <tp:taxon-name-part taxon-name-part-type="genus" reg="Leskea"/>
                    <tp:taxon-name-part taxon-name-part-type="species" reg="latebricola"/>
                  </tp:taxon-name><comment>≡ <tp:taxon-name><tp:taxon-name-part taxon-name-part-type="genus" reg="Leskea">Leskea</tp:taxon-name-part><tp:taxon-name-part taxon-name-part-type="species" reg="latebricola">latebricola</tp:taxon-name-part></tp:taxon-name> (Schimp.) Wilson, Bryologia Britannica 329, 54. 1855 ≡ <tp:taxon-name><tp:taxon-name-part taxon-name-part-type="genus" reg="Philoscia">Philoscia</tp:taxon-name-part><tp:taxon-name-part taxon-name-part-type="species" reg="latebricola">latebricola</tp:taxon-name-part></tp:taxon-name> (Schimp.) Berk., Handbook of British Mosses 146. 1863 ≡ <tp:taxon-name><tp:taxon-name-part taxon-name-part-type="genus" reg="Hypnum">Hypnum</tp:taxon-name-part><tp:taxon-name-part taxon-name-part-type="species" reg="latebricola">latebricola</tp:taxon-name-part></tp:taxon-name> (Schimp.) Lindb., Bidrag till Sydöstra Tavastlands Flora 154. 1870 ≡ <tp:taxon-name><tp:taxon-name-part taxon-name-part-type="genus" reg="Isopterygium">Isopterygium</tp:taxon-name-part><tp:taxon-name-part taxon-name-part-type="species" reg="latebricola">latebricola</tp:taxon-name-part></tp:taxon-name> (Schimp.) Delogne, Annales de la Société Belge de Microscopie 9: 141. 1885 ≡ <tp:taxon-name><tp:taxon-name-part taxon-name-part-type="genus" reg="Plagiotheciella">Plagiotheciella</tp:taxon-name-part><tp:taxon-name-part taxon-name-part-type="species" reg="latebricola">latebricola</tp:taxon-name-part></tp:taxon-name> (Schimp.) M.Fleisch. <italic>in</italic> Brotherus, Die natürlichen Pflanzenfamilien, Zweite Auflage, 11: 466. 1925. Type: [Great Britain,] in truncis Alnorum semiputridis prope Hurstpierpoint (Sussex) ubi el. Mitten primus parcissime legit; prope Warrington (Wilson). </comment></tp:nomenclature-citation><tp:nomenclature-citation><tp:taxon-name>
                    <tp:taxon-name-part taxon-name-part-type="genus" reg="Plagiothecium"/>
                    <tp:taxon-name-part taxon-name-part-type="species" reg="latebricola"/>
                  </tp:taxon-name><comment>= <tp:taxon-name><tp:taxon-name-part taxon-name-part-type="genus" reg="Plagiothecium">Plagiothecium</tp:taxon-name-part><tp:taxon-name-part taxon-name-part-type="species" reg="latebricola">latebricola</tp:taxon-name-part><tp:taxon-name-part taxon-name-part-type="infraspecific-rank">var.</tp:taxon-name-part><tp:taxon-name-part taxon-name-part-type="variety" reg="gemmascens">gemmascens</tp:taxon-name-part></tp:taxon-name> Ryan &amp; I.Hagen, Kongelige Norske Videnskabers Selskabs Skrifter 1896(1): 135. 1896 [1897] ≡ <tp:taxon-name><tp:taxon-name-part taxon-name-part-type="genus" reg="Plagiothecium">Plagiothecium</tp:taxon-name-part><tp:taxon-name-part taxon-name-part-type="species" reg="latebricola">latebricola</tp:taxon-name-part><tp:taxon-name-part taxon-name-part-type="infraspecific-rank">fo.</tp:taxon-name-part><tp:taxon-name-part taxon-name-part-type="form" reg="gemmascens">gemmascens</tp:taxon-name-part></tp:taxon-name> (Ryan &amp; I.Hagen) Correns, Untersuchungen über die Vermehrung der Laubmoose 248. 1899 ≡ <tp:taxon-name><tp:taxon-name-part taxon-name-part-type="genus" reg="Plagiotheciella">Plagiotheciella</tp:taxon-name-part><tp:taxon-name-part taxon-name-part-type="species" reg="latebricola">latebricola</tp:taxon-name-part><tp:taxon-name-part taxon-name-part-type="infraspecific-rank">fo.</tp:taxon-name-part><tp:taxon-name-part taxon-name-part-type="form" reg="gemmascens">gemmascens</tp:taxon-name-part></tp:taxon-name> (Ryan &amp; I.Hagen) Podp., Conspectus Muscorum Europaeorum 682. 1954. Type: Nordlands ved Åle i Onsø (oktober 1889: R.) også funden ved vejen malle Larvik og Fredriksvaern, på rådne orestubber i en myr, (1/8 1890: kand. E. Nyman) og ved Rognan i Saltdalen, under dryppet fra tagskjaegger på vaeggen af et bådnøst (30/8 1892: H.). Lectotype (designated here): Nordlands amt, Salten, Saltdalen, Rognanm ad lignum vetustum in stillicides, 67°5'N, 30/8 1892, Musci Norvegici ex. herb. <italic>I. Hagen</italic>, PC 0132685! </comment></tp:nomenclature-citation></tp:nomenclature-citation-list></tp:nomenclature><tp:treatment-sec sec-type="description" id="SECID0EJIDI"><title>Description.</title><p>Plants small, slender, bright green to yellowish-green; leaves complanate, narrowly ovate-lanceolate, symmetrical, 0.7–1.2 × 0.3–0.5 mm (Fig. <xref ref-type="fig" rid="F12">12B</xref>); the apex long acuminate; margins denticulate near the apex or not, gemmae often present on apex or leaf axils; laminal cells very narrow, 80–130 × 5–7 μm at midleaf (Fig. <xref ref-type="fig" rid="F12">12D</xref>), cell areolation tight; decurrencies of 2–3 rows of rectangular cells; setae 0.8–1.2 cm, capsule erect.</p></tp:treatment-sec><tp:treatment-sec sec-type="distribution" id="SECID0EXIDI"><title>Distribution.</title><p>Asia (China, Georgia, Japan, Kyrgystan, Pakistan, Russian Federation, Sri Lanka, Turkey); Europe (Austria, Belarus, Belgium, Czech Republic, Denmark, Estonia, Finland, France, Germany, Hungary, Ireland, Italy, Latvia, Lithuania, Luxembourg, Netherlands, Norway, Poland, Portugal, Romania, Serbia, Slovakia, Sweden, Switzerland, Ukraine, United Kingdom); North America (Canada, U.S.A.).</p></tp:treatment-sec><tp:treatment-sec><!--Section generated to contain objects referenced in tp:taxon-treatment.--><fig id="F12" position="float" orientation="portrait"><object-id xmlns:xlink="http://www.w3.org/1999/xlink" content-type="doi" xlink:type="simple">10.3897/phytokeys.253.142268.figure12</object-id><object-id xmlns:xlink="http://www.w3.org/1999/xlink" content-type="arpha" xlink:type="simple">B62DE035-6CD4-531B-9534-9A89FC51FB8E</object-id><label>Figure 12.</label><caption><p>Selected, most important taxonomic features of the <italic><tp:taxon-name><tp:taxon-name-part taxon-name-part-type="genus" reg="Plagiothecium">Plagiothecium</tp:taxon-name-part><tp:taxon-name-part taxon-name-part-type="species" reg="piliferum">piliferum</tp:taxon-name-part></tp:taxon-name></italic> and <italic><tp:taxon-name><tp:taxon-name-part taxon-name-part-type="genus" reg="Plagiothecium">Plagiothecium</tp:taxon-name-part><tp:taxon-name-part taxon-name-part-type="species" reg="latebricola">latebricola</tp:taxon-name-part></tp:taxon-name></italic><bold>A, B</bold> shape and dimensions of the leaves <bold>C, D</bold> shape and dimensions of cells from the middle part of the leaves <bold>A</bold>, <bold>C</bold><italic><tp:taxon-name><tp:taxon-name-part taxon-name-part-type="genus" reg="Plagiothecium">P.</tp:taxon-name-part><tp:taxon-name-part taxon-name-part-type="species" reg="piliferum">piliferum</tp:taxon-name-part></tp:taxon-name></italic> (<italic>U. Laine</italic>, TUR!) <bold>B</bold>, <bold>D</bold><italic><tp:taxon-name><tp:taxon-name-part taxon-name-part-type="genus" reg="Plagiothecium">P.</tp:taxon-name-part><tp:taxon-name-part taxon-name-part-type="species" reg="latebricola">latebricola</tp:taxon-name-part></tp:taxon-name></italic> (from lectotype of <tp:taxon-name><tp:taxon-name-part taxon-name-part-type="genus" reg="Plagiothecium">P.</tp:taxon-name-part><tp:taxon-name-part taxon-name-part-type="species" reg="latebricola">latebricola</tp:taxon-name-part><tp:taxon-name-part taxon-name-part-type="infraspecific-rank">var.</tp:taxon-name-part><tp:taxon-name-part taxon-name-part-type="variety" reg="gemmascens">gemmascens</tp:taxon-name-part></tp:taxon-name>, PC 0132685!).</p></caption><graphic xmlns:xlink="http://www.w3.org/1999/xlink" xlink:href="phytokeys-253-067_article-142268__-g012.jpg" position="float" orientation="portrait" xlink:type="simple" id="oo_1269421.jpg"><uri content-type="original_file" xlink:type="simple">https://binary.pensoft.net/fig/1269421</uri></graphic></fig></tp:treatment-sec></tp:taxon-treatment>
