# Supplementary material for: ﻿The genus Plagiothecium (Plagiotheciaceae) in Europe — current state of knowledge, checklist and key to taxa
Source: PhytoKeys. 2025 Mar 4;253:67–102. doi: 10.3897/phytokeys.253.142268 (PMC11898098; doi:10.3897/phytokeys.253.142268)
Supplement: XML Treatment for Plagiothecium neckeroideum [file phytokeys.253.142268-treatment30.xml]

<!DOCTYPE tp:taxon-treatment
  PUBLIC "-//TaxonX//DTD Taxonomic Treatment Publishing DTD v0 20100105//EN" "tax-treatment-NSO.dtd">
<tp:taxon-treatment xmlns:tp="http://www.plazi.org/taxpub"><tp:treatment-meta><kwd-group><label>Taxon classification</label><kwd>
                  <named-content content-type="kingdom">Plantae</named-content>
                </kwd><kwd>
                  <named-content content-type="order">Hypnales</named-content>
                </kwd><kwd>
                  <named-content content-type="family">Plagiotheciaceae</named-content>
                </kwd></kwd-group><mixed-citation publication-type="journal"><person-group><name><surname>Wolski</surname><given-names>Grzegorz J.</given-names></name></person-group><article-title>﻿The genus <italic><tp:taxon-name><tp:taxon-name-part taxon-name-part-type="genus" reg="Plagiothecium">Plagiothecium</tp:taxon-name-part></tp:taxon-name></italic> (<tp:taxon-name><tp:taxon-name-part taxon-name-part-type="family">Plagiotheciaceae</tp:taxon-name-part></tp:taxon-name>) in Europe — current state of knowledge, checklist and key to taxa</article-title><source>PhytoKeys</source><day>04</day><month>03</month><year>2025</year><volume>253</volume><fpage>67</fpage><lpage>102</lpage><pub-id pub-id-type="doi">10.3897/phytokeys.253.142268</pub-id></mixed-citation></tp:treatment-meta><tp:nomenclature><label>﻿</label><tp:taxon-name>
                <object-id xmlns:xlink="http://www.w3.org/1999/xlink" content-type="arpha" xlink:type="simple">AF913030-FBD7-5077-8962-9F5E28AEFE26</object-id>
                <tp:taxon-name-part taxon-name-part-type="genus" reg="Plagiothecium">Plagiothecium</tp:taxon-name-part>
                <tp:taxon-name-part taxon-name-part-type="species" reg="neckeroideum">neckeroideum</tp:taxon-name-part>
              </tp:taxon-name><tp:taxon-authority>Schimp., Bryologia Europea 5: 194, 505, Tab. XII. 1851.</tp:taxon-authority><tp:nomenclature-citation-list><tp:nomenclature-citation><tp:taxon-name>
                    <tp:taxon-name-part taxon-name-part-type="genus" reg="Stereodon"/>
                    <tp:taxon-name-part taxon-name-part-type="species" reg="neckeroideus"/>
                  </tp:taxon-name><comment>≡ <tp:taxon-name><tp:taxon-name-part taxon-name-part-type="genus" reg="Stereodon">Stereodon</tp:taxon-name-part><tp:taxon-name-part taxon-name-part-type="species" reg="neckeroideus">neckeroideus</tp:taxon-name-part></tp:taxon-name> (Schimp.) Mitt., Journal of the Proceedings of the Linnean Society, Botany, Supplement 1(2): 103. 1859 ≡ <tp:taxon-name><tp:taxon-name-part taxon-name-part-type="genus" reg="Hypnum">Hypnum</tp:taxon-name-part><tp:taxon-name-part taxon-name-part-type="species" reg="neckeroideum">neckeroideum</tp:taxon-name-part></tp:taxon-name> (Schimp.) Lindb., Animadversiones de Hypno elegante 28. 1867, nom. inval. Type: [Austria], Loco praerupto umbroso ad viam supra catarractum Krimml-Fall dicta Alpinum salisburgensium, ubi. <italic>W. P. Sch.</italic> Julio 1843 detexit. </comment></tp:nomenclature-citation></tp:nomenclature-citation-list></tp:nomenclature><tp:treatment-sec sec-type="description" id="SECID0EILDI"><title>Description.</title><p>Plants large, light green to yellowish green; stems 2–4 cm long; leaves of two types: ventral and dorsal symmetrical and asymmetrical, lateral ones distinctly asymmetrical, ovate, concave, undulate, 1.5–2.8 × 0.9–1.8 mm (Fig. <xref ref-type="fig" rid="F13">13A</xref>); apex acute; margins denticulate near the apex; laminal cells linear, 70–100 × 5–7 μm at midleaf (Fig. <xref ref-type="fig" rid="F13">13C</xref>), cell areolation tight; decurrencies of 3–4 rows of rectangular to quadrate cells; setae 1.5–2.0 cm; capsules inclined or almost erect.</p><fig id="F13" position="float" orientation="portrait"><object-id xmlns:xlink="http://www.w3.org/1999/xlink" content-type="doi" xlink:type="simple">10.3897/phytokeys.253.142268.figure13</object-id><object-id xmlns:xlink="http://www.w3.org/1999/xlink" content-type="arpha" xlink:type="simple">4E507A43-EA43-5003-915A-8CE3C2FD4A86</object-id><label>Figure 13.</label><caption><p>Selected, most important taxonomic features of the <italic><tp:taxon-name><tp:taxon-name-part taxon-name-part-type="genus" reg="Plagiothecium">Plagiothecium</tp:taxon-name-part><tp:taxon-name-part taxon-name-part-type="species" reg="neckeroideum">neckeroideum</tp:taxon-name-part></tp:taxon-name></italic> and <italic><tp:taxon-name><tp:taxon-name-part taxon-name-part-type="genus" reg="Plagiothecium">Plagiothecium</tp:taxon-name-part><tp:taxon-name-part taxon-name-part-type="species" reg="undulatum">undulatum</tp:taxon-name-part></tp:taxon-name></italic><bold>A, B</bold> shape and dimensions of the leaves <bold>C, D</bold> shape and dimensions of cells from the middle part of the leaves <bold>A</bold>, <bold>C</bold><italic><tp:taxon-name><tp:taxon-name-part taxon-name-part-type="genus" reg="Plagiothecium">P.</tp:taxon-name-part><tp:taxon-name-part taxon-name-part-type="species" reg="neckeroideum">neckeroideum</tp:taxon-name-part></tp:taxon-name></italic> (from lectotype of <tp:taxon-name><tp:taxon-name-part taxon-name-part-type="genus" reg="Plagiothecium">P.</tp:taxon-name-part><tp:taxon-name-part taxon-name-part-type="species" reg="neceroideum">neceroideum</tp:taxon-name-part><tp:taxon-name-part taxon-name-part-type="infraspecific-rank">var.</tp:taxon-name-part><tp:taxon-name-part taxon-name-part-type="variety" reg="mureum">mureum</tp:taxon-name-part></tp:taxon-name>, <italic>Holler</italic>, C-M-9389! and syntype of <tp:taxon-name><tp:taxon-name-part taxon-name-part-type="genus" reg="Plagiothecium">P.</tp:taxon-name-part><tp:taxon-name-part taxon-name-part-type="species" reg="neceroideum">neceroideum</tp:taxon-name-part><tp:taxon-name-part taxon-name-part-type="infraspecific-rank">var.</tp:taxon-name-part><tp:taxon-name-part taxon-name-part-type="variety" reg="javense">javense</tp:taxon-name-part></tp:taxon-name>, <italic>M. Fleischer</italic>, PC 0132631!, PC 0132632!) <bold>B</bold>, <bold>D</bold><italic><tp:taxon-name><tp:taxon-name-part taxon-name-part-type="genus" reg="Plagiothecium">P.</tp:taxon-name-part><tp:taxon-name-part taxon-name-part-type="species" reg="undulatum">undulatum</tp:taxon-name-part></tp:taxon-name></italic> (based of <italic><tp:taxon-name><tp:taxon-name-part taxon-name-part-type="genus" reg="Plagiothecium">P.</tp:taxon-name-part><tp:taxon-name-part taxon-name-part-type="species" reg="menziesii">menziesii</tp:taxon-name-part></tp:taxon-name></italic>, <italic>A. Menziesi</italic>, PC 0132669!).</p></caption><graphic xmlns:xlink="http://www.w3.org/1999/xlink" xlink:href="phytokeys-253-067_article-142268__-g013.jpg" position="float" orientation="portrait" xlink:type="simple" id="oo_1269422.jpg"><uri content-type="original_file" xlink:type="simple">https://binary.pensoft.net/fig/1269422</uri></graphic></fig></tp:treatment-sec><tp:treatment-sec sec-type="distribution" id="SECID0ETPDI"><title>Distribution.</title><p>Asia (Bhutan, China, Democratic People’s Republic of Korea, India, Indonesia, Japan, Malaysia, Nepal, Philippines, Republic of Korea, Russian Federation, Taiwan, Thailand); Europe (Austria, Czech Republic, Germany, Romania, Slovenia, Switzerland, Ukraine).</p></tp:treatment-sec></tp:taxon-treatment>
