# Supplementary material for: ﻿The genus Plagiothecium (Plagiotheciaceae) in Europe — current state of knowledge, checklist and key to taxa
Source: PhytoKeys. 2025 Mar 4;253:67–102. doi: 10.3897/phytokeys.253.142268 (PMC11898098; doi:10.3897/phytokeys.253.142268)
Supplement: XML Treatment for Plagiothecium undulatum [file phytokeys.253.142268-treatment31.xml]

<!DOCTYPE tp:taxon-treatment
  PUBLIC "-//TaxonX//DTD Taxonomic Treatment Publishing DTD v0 20100105//EN" "tax-treatment-NSO.dtd">
<tp:taxon-treatment xmlns:tp="http://www.plazi.org/taxpub"><tp:treatment-meta><kwd-group><label>Taxon classification</label><kwd>
                  <named-content content-type="kingdom">Plantae</named-content>
                </kwd><kwd>
                  <named-content content-type="order">Hypnales</named-content>
                </kwd><kwd>
                  <named-content content-type="family">Plagiotheciaceae</named-content>
                </kwd></kwd-group><mixed-citation publication-type="journal"><person-group><name><surname>Wolski</surname><given-names>Grzegorz J.</given-names></name></person-group><article-title>﻿The genus <italic><tp:taxon-name><tp:taxon-name-part taxon-name-part-type="genus" reg="Plagiothecium">Plagiothecium</tp:taxon-name-part></tp:taxon-name></italic> (<tp:taxon-name><tp:taxon-name-part taxon-name-part-type="family">Plagiotheciaceae</tp:taxon-name-part></tp:taxon-name>) in Europe — current state of knowledge, checklist and key to taxa</article-title><source>PhytoKeys</source><day>04</day><month>03</month><year>2025</year><volume>253</volume><fpage>67</fpage><lpage>102</lpage><pub-id pub-id-type="doi">10.3897/phytokeys.253.142268</pub-id></mixed-citation></tp:treatment-meta><tp:nomenclature><label>﻿</label><tp:taxon-name>
                <object-id xmlns:xlink="http://www.w3.org/1999/xlink" content-type="arpha" xlink:type="simple">B230E9C9-D785-53C0-B691-53D3B2A52BD2</object-id>
                <tp:taxon-name-part taxon-name-part-type="genus" reg="Plagiothecium">Plagiothecium</tp:taxon-name-part>
                <tp:taxon-name-part taxon-name-part-type="species" reg="undulatum">undulatum</tp:taxon-name-part>
              </tp:taxon-name><tp:taxon-authority>(Hedw.) Schimp., Bryologia Europea 5: 195, 506, Tab. XIII. 1851.</tp:taxon-authority><tp:nomenclature-citation-list><tp:nomenclature-citation><tp:taxon-name>
                    <tp:taxon-name-part taxon-name-part-type="genus" reg="Hypnum"/>
                    <tp:taxon-name-part taxon-name-part-type="species" reg="undulatum"/>
                  </tp:taxon-name><comment>≡ <tp:taxon-name><tp:taxon-name-part taxon-name-part-type="genus" reg="Hypnum">Hypnum</tp:taxon-name-part><tp:taxon-name-part taxon-name-part-type="species" reg="undulatum">undulatum</tp:taxon-name-part></tp:taxon-name> Hedw., Speciorum Muscorum Frondsorum 242. 1801 ≡ <tp:taxon-name><tp:taxon-name-part taxon-name-part-type="genus" reg="Stereodon">Stereodon</tp:taxon-name-part><tp:taxon-name-part taxon-name-part-type="species" reg="undulatus">undulatus</tp:taxon-name-part></tp:taxon-name> (Hedw.) Mitt., Journal of the Linnean Society, Botany 8: 39. 1865 [1864] ≡ <tp:taxon-name><tp:taxon-name-part taxon-name-part-type="genus" reg="Pancovia">Pancovia</tp:taxon-name-part><tp:taxon-name-part taxon-name-part-type="species" reg="undulata">undulata</tp:taxon-name-part></tp:taxon-name> (Hedw.) J.Kickx f., Flore Cryptogamique des Flandres 1: 93, 1867 ≡ <tp:taxon-name><tp:taxon-name-part taxon-name-part-type="genus" reg="Neckeropsis">Neckeropsis</tp:taxon-name-part><tp:taxon-name-part taxon-name-part-type="species" reg="undulata">undulata</tp:taxon-name-part></tp:taxon-name> (Hedw.) Kindb. <italic>ex</italic> J.A.Allen, Mosses of the Cascade Mountains, Washington 117. 1900, <italic>hom. illeg.</italic>, <italic>non</italic> (Hedw.) Reichardt ≡ <tp:taxon-name><tp:taxon-name-part taxon-name-part-type="genus" reg="Buckiella">Buckiella</tp:taxon-name-part><tp:taxon-name-part taxon-name-part-type="species" reg="undulata">undulata</tp:taxon-name-part></tp:taxon-name> (Hedw.) Ireland, Novon 11(1): 55. 2001. Type: Ad terram humidiusuclam sylvarum umbrosarum planitiei et montium totius Europae. Lectotype (designated by <xref ref-type="bibr" rid="B12">Ireland 1969</xref>): In silvis densis acerosis ad terram, in cavernosis saxosis Europae, in Hercynia, Franconia, G 00040241! </comment></tp:nomenclature-citation><tp:nomenclature-citation><tp:taxon-name>
                    <tp:taxon-name-part taxon-name-part-type="genus" reg="Plagiothecium"/>
                    <tp:taxon-name-part taxon-name-part-type="species" reg="menziesii"/>
                  </tp:taxon-name><comment>= <tp:taxon-name><tp:taxon-name-part taxon-name-part-type="genus" reg="Plagiothecium">Plagiothecium</tp:taxon-name-part><tp:taxon-name-part taxon-name-part-type="species" reg="menziesii">menziesii</tp:taxon-name-part></tp:taxon-name> Thér. <italic>ex</italic> J.T.Wynns, in sched. Based on: New Zealand, <italic>A. Menziesi</italic>, <italic>ex hab</italic>. <italic>P. E. Boissier</italic>, cum <tp:taxon-name><tp:taxon-name-part taxon-name-part-type="genus" reg="Hypnum">Hypnum</tp:taxon-name-part><tp:taxon-name-part taxon-name-part-type="species" reg="molluscum">molluscum</tp:taxon-name-part></tp:taxon-name>, <italic>ex herb</italic>. <italic>I.Thériot</italic>, PC 0132669! syn. nov. </comment></tp:nomenclature-citation></tp:nomenclature-citation-list></tp:nomenclature><tp:treatment-sec sec-type="description" id="SECID0EWUDI"><title>Description.</title><p>Plants large, whitish-green; stems 3–9 cm long, more or less complanate-foliate; leaves transversely undulate, symmetrical to slightly asymmetrical, imbricate, ovate, 2.5–4.5 × 1.3–2.5 mm (Fig. <xref ref-type="fig" rid="F13">13B</xref>); the apex acute to obtuse, denticulate or not; laminal cells papillose, 90–175 × 7–10 μm at midleaf (Fig. <xref ref-type="fig" rid="F13">13D</xref>), cell areolation tight; decurrencies of 1–3 rows of rectangular to quadrate cells; setae 2.5–4.5 cm, capsule inclined.</p></tp:treatment-sec><tp:treatment-sec sec-type="distribution" id="SECID0EEVDI"><title>Distribution.</title><p>Asia (Azerbaijan, China, Islamic Republic of Iran, Russian Federation, Turkey); Europe (Austria, Belarus, Belgium, Bosnia and Herzegovina, Bulgaria, Croatia, Czech Republic, Denmark, Estonia, Finland, France, Hungary, Ireland, Italy, Latvia, Lichtenstein, Lithuania, Luxembourg, Montenegro, Netherlands, Norway, Poland, Portugal, Romania, Serbia, Slovakia, Slovenia, Spain, Sweden, Switzerland, Ukraine, United Kingdom); North America (Canada, U.S.A.).</p></tp:treatment-sec><tp:treatment-sec><!--Section generated to contain objects referenced in tp:taxon-treatment.--><fig id="F13" position="float" orientation="portrait"><object-id xmlns:xlink="http://www.w3.org/1999/xlink" content-type="doi" xlink:type="simple">10.3897/phytokeys.253.142268.figure13</object-id><object-id xmlns:xlink="http://www.w3.org/1999/xlink" content-type="arpha" xlink:type="simple">4E507A43-EA43-5003-915A-8CE3C2FD4A86</object-id><label>Figure 13.</label><caption><p>Selected, most important taxonomic features of the <italic><tp:taxon-name><tp:taxon-name-part taxon-name-part-type="genus" reg="Plagiothecium">Plagiothecium</tp:taxon-name-part><tp:taxon-name-part taxon-name-part-type="species" reg="neckeroideum">neckeroideum</tp:taxon-name-part></tp:taxon-name></italic> and <italic><tp:taxon-name><tp:taxon-name-part taxon-name-part-type="genus" reg="Plagiothecium">Plagiothecium</tp:taxon-name-part><tp:taxon-name-part taxon-name-part-type="species" reg="undulatum">undulatum</tp:taxon-name-part></tp:taxon-name></italic><bold>A, B</bold> shape and dimensions of the leaves <bold>C, D</bold> shape and dimensions of cells from the middle part of the leaves <bold>A</bold>, <bold>C</bold><italic><tp:taxon-name><tp:taxon-name-part taxon-name-part-type="genus" reg="Plagiothecium">P.</tp:taxon-name-part><tp:taxon-name-part taxon-name-part-type="species" reg="neckeroideum">neckeroideum</tp:taxon-name-part></tp:taxon-name></italic> (from lectotype of <tp:taxon-name><tp:taxon-name-part taxon-name-part-type="genus" reg="Plagiothecium">P.</tp:taxon-name-part><tp:taxon-name-part taxon-name-part-type="species" reg="neceroideum">neceroideum</tp:taxon-name-part><tp:taxon-name-part taxon-name-part-type="infraspecific-rank">var.</tp:taxon-name-part><tp:taxon-name-part taxon-name-part-type="variety" reg="mureum">mureum</tp:taxon-name-part></tp:taxon-name>, <italic>Holler</italic>, C-M-9389! and syntype of <tp:taxon-name><tp:taxon-name-part taxon-name-part-type="genus" reg="Plagiothecium">P.</tp:taxon-name-part><tp:taxon-name-part taxon-name-part-type="species" reg="neceroideum">neceroideum</tp:taxon-name-part><tp:taxon-name-part taxon-name-part-type="infraspecific-rank">var.</tp:taxon-name-part><tp:taxon-name-part taxon-name-part-type="variety" reg="javense">javense</tp:taxon-name-part></tp:taxon-name>, <italic>M. Fleischer</italic>, PC 0132631!, PC 0132632!) <bold>B</bold>, <bold>D</bold><italic><tp:taxon-name><tp:taxon-name-part taxon-name-part-type="genus" reg="Plagiothecium">P.</tp:taxon-name-part><tp:taxon-name-part taxon-name-part-type="species" reg="undulatum">undulatum</tp:taxon-name-part></tp:taxon-name></italic> (based of <italic><tp:taxon-name><tp:taxon-name-part taxon-name-part-type="genus" reg="Plagiothecium">P.</tp:taxon-name-part><tp:taxon-name-part taxon-name-part-type="species" reg="menziesii">menziesii</tp:taxon-name-part></tp:taxon-name></italic>, <italic>A. Menziesi</italic>, PC 0132669!).</p></caption><graphic xmlns:xlink="http://www.w3.org/1999/xlink" xlink:href="phytokeys-253-067_article-142268__-g013.jpg" position="float" orientation="portrait" xlink:type="simple" id="oo_1269422.jpg"><uri content-type="original_file" xlink:type="simple">https://binary.pensoft.net/fig/1269422</uri></graphic></fig></tp:treatment-sec><ref-list><ref id="B12"><mixed-citation xmlns:xlink="http://www.w3.org/1999/xlink" xlink:type="simple"><person-group><name name-style="western"><surname>Ireland</surname><given-names>RR</given-names></name></person-group> (<year>1969</year>) <article-title>A taxonomic revision of the genus <italic><tp:taxon-name><tp:taxon-name-part taxon-name-part-type="genus">Plagiothecium</tp:taxon-name-part></tp:taxon-name></italic> for North America, north of Mexico.</article-title><source>National Museum of Natural Sciences Publication in Botany, The National Museum of Canada, Ottawa, Canada</source><volume>1</volume>: <fpage>1</fpage>–<lpage>118</lpage>.</mixed-citation></ref></ref-list></tp:taxon-treatment>
